# Supplementary material for: Establishment and characterization of a new mantle cell lymphoma cell line with a NOTCH2 mutation, Arbo
Source: EJHaem. 2022 Sep 20;3(4):1326–9. doi: 10.1002/jha2.580 (PMC9713070; doi:10.1002/jha2.580)
Supplement: Supplementary file 2 — Supplement Material [file JHA2-3-1326-s001.xlsx]

## Sheet: raw data
Chr	Start	End	Ref	Alt	Func.ensGene	Gene.ensGene	GeneDetail.ensGene	ExonicFunc.ensGene	AAChange.ensGene	avsnp150	rawReadDepth	#readsSupportingRef	#readsSupportingAlt	VAF	PVAL
chr1	989148	989148	C	A	intergenic	PERM1;RP11-54O7.17	dist=7055;dist=6818	NA	NA	rs34712273	616	1	610	0.9984	2.844e-308
chr1	989223	989223	T	C	intergenic	PERM1;RP11-54O7.17	dist=7130;dist=6743	NA	NA	rs28422907	630	1	628	0.9984	2.844e-308
chr1	989249	989249	A	G	intergenic	PERM1;RP11-54O7.17	dist=7156;dist=6717	NA	NA	rs28622096	555	0	555	1	2.844e-308
chr1	2308567	2308567	T	C	UTR3	SKI	ENST00000378536.4:c.*1802T>C	NA	NA	rs2173049	551	0	546	1	2.844e-308
chr1	3445692	3445692	C	T	intergenic	PRDM16;ARHGEF16	dist=7071;dist=8734	NA	NA	rs867814	569	0	566	1	2.844e-308
chr1	11145001	11145001	C	T	exonic	MTOR	NA	synonymous SNV	MTOR:ENST00000361445.8:exon33:c.G4731A:p.A1577A	rs1057079	683	1	678	0.9971	2.844e-308
chr1	12075469	12075469	A	G	intronic	TNFRSF8	NA	NA	NA	rs6690493	656	0	652	1	2.844e-308
chr1	24843143	24843143	A	G	UTR3	CLIC4	ENST00000374379.8:c.*2206A>G	NA	NA	rs12439	554	1	551	0.9982	2.844e-308
chr1	24843384	24843384	C	A	UTR3	CLIC4	ENST00000374379.8:c.*2447C>A	NA	NA	rs4649025	776	0	770	1	2.844e-308
chr1	30712010	30712010	T	G	UTR3	MATN1	ENST00000373765.4:c.*1572A>C	NA	NA	rs1188401	756	1	751	0.9973	2.844e-308
chr1	30712031	30712031	A	G	UTR3	MATN1	ENST00000373765.4:c.*1551T>C	NA	NA	rs1188402	799	1	796	0.9975	2.844e-308
chr1	40271844	40271844	T	G	intronic	ZMPSTE24	NA	NA	NA	rs6677717	562	2	556	0.9964	2.844e-308
chr1	63415881	63415881	C	T	exonic	ALG6	NA	unknown	UNKNOWN	rs4630153	560	0	558	1	2.844e-308
chr1	63437781	63437781	T	C	UTR3	ALG6	ENST00000371108.8:c.*761T>C	NA	NA	rs3009572	561	0	557	0.9964	2.844e-308
chr1	66077099	66077099	A	G	intronic	PDE4B	NA	NA	NA	rs2455019	727	2	721	0.9959	2.844e-308
chr1	66077251	66077251	A	G	intronic	PDE4B	NA	NA	NA	rs1909886	626	0	624	1	2.844e-308
chr1	84235568	84235568	T	C	UTR3	PRKACB	ENST00000370689.6:c.*263T>C;ENST00000370685.7:c.*263T>C;ENST00000370682.7:c.*263T>C;ENST00000394838.6:c.*263T>C;ENST00000610703.4:c.*263T>C;ENST00000614872.4:c.*263T>C;ENST00000394839.6:c.*263T>C;ENST00000610457.1:c.*263T>C	NA	NA	rs600674	671	0	666	0.997	2.844e-308
chr1	91394238	91394238	T	C	exonic	HFM1	NA	unknown	UNKNOWN	rs282009	815	0	809	0.9988	2.844e-308
chr1	109595487	109595487	C	T	UTR3	GNAI3	ENST00000369851.5:c.*3165C>T	NA	NA	rs11810577	930	2	924	0.9968	2.844e-308
chr1	112912477	112912477	G	A	UTR3	SLC16A1	ENST00000369626.7:c.*1414C>T;ENST00000538576.5:c.*1414C>T	NA	NA	rs7169	710	0	710	1	2.844e-308
chr1	112913924	112913924	A	T	exonic	SLC16A1	NA	nonsynonymous SNV	SLC16A1:ENST00000369626.7:exon5:c.T1470A:p.D490E,SLC16A1:ENST00000538576.5:exon5:c.T1470A:p.D490E	rs1049434	664	0	662	1	2.844e-308
chr1	116930377	116930377	A	G	intronic	PTGFRN	NA	NA	NA	rs2148634	610	0	610	1	2.844e-308
chr1	151873583	151873583	C	T	downstream	THEM4	dist=1	NA	NA	rs6587627	766	0	758	0.9987	2.844e-308
chr1	151874243	151874243	A	G	UTR3	THEM4	ENST00000368814.7:c.*645T>C	NA	NA	rs4845385	567	0	565	1	2.844e-308
chr1	152306213	152306213	C	A	exonic	FLG	NA	synonymous SNV	FLG:ENST00000368799.1:exon3:c.G8673T:p.V2891V	rs57672167	1618	231	1366	0.8548	2.844e-308
chr1	152308306	152308306	A	G	exonic	FLG	NA	nonsynonymous SNV	FLG:ENST00000368799.1:exon3:c.T6580C:p.Y2194H	rs2184953	1589	332	1257	0.7911	2.844e-308
chr1	152308388	152308388	A	G	exonic	FLG	NA	synonymous SNV	FLG:ENST00000368799.1:exon3:c.T6498C:p.S2166S	rs2184954	1343	304	1026	0.7697	2.844e-308
chr1	152309003	152309003	G	T	exonic	FLG	NA	nonsynonymous SNV	FLG:ENST00000368799.1:exon3:c.C5883A:p.H1961Q	rs3126079	1286	315	967	0.7543	2.844e-308
chr1	152310208	152310208	G	A	exonic	FLG	NA	nonsynonymous SNV	FLG:ENST00000368799.1:exon3:c.C4678T:p.R1560C	rs151103850	972	0	968	0.9979	2.844e-308
chr1	156872544	156872544	C	T	intronic	NTRK1	NA	NA	NA	rs12132885	773	0	766	1	2.844e-308
chr1	164849670	164849670	C	T	UTR3	PBX1	ENST00000420696.6:c.*2994C>T;ENST00000627490.2:c.*268C>T;ENST00000540236.3:c.*2994C>T;ENST00000612123.3:c.*3130C>T	NA	NA	rs1213289	750	1	746	0.9987	2.844e-308
chr1	169541142	169541142	G	A	exonic	F5	NA	synonymous SNV	F5:ENST00000367796.3:exon13:c.C3963T:p.L1321L	rs9287090	779	40	736	0.9485	2.844e-308
chr1	169541286	169541286	A	G	exonic	F5	NA	synonymous SNV	F5:ENST00000367796.3:exon13:c.T3819C:p.S1273S	rs1800594	743	1	738	0.9986	2.844e-308
chr1	186190552	186190552	C	T	UTR3	HMCN1	ENST00000271588.8:c.*674C>T	NA	NA	rs1056456	616	0	612	1	2.844e-308
chr1	197009485	197009485	T	G	UTR3	CFHR5	ENST00000256785.4:c.*802T>G	NA	NA	rs10922153	583	0	583	1	2.844e-308
chr1	197101312	197101312	G	T	exonic	ASPM	NA	unknown	UNKNOWN	rs3762271	601	0	599	1	2.844e-308
chr1	197101567	197101567	T	C	exonic	ASPM	NA	unknown	UNKNOWN	rs41310927	784	0	775	0.9987	2.844e-308
chr1	197101577	197101577	G	A	exonic	ASPM	NA	unknown	UNKNOWN	rs41308365	818	0	816	1	2.844e-308
chr1	197101685	197101685	T	C	exonic	ASPM	NA	unknown	UNKNOWN	rs1412640	860	1	852	0.9977	2.844e-308
chr1	197101771	197101771	A	G	exonic	ASPM	NA	unknown	UNKNOWN	rs964201	669	1	666	0.9985	2.844e-308
chr1	197103290	197103290	T	C	exonic	ASPM	NA	unknown	UNKNOWN	rs41310925	639	0	637	1	2.844e-308
chr1	197104802	197104802	T	C	exonic	ASPM	NA	unknown	UNKNOWN	rs2878749	911	0	903	1	2.844e-308
chr1	197143403	197143403	G	A	exonic	ASPM	NA	synonymous SNV	ASPM:ENST00000294732.11:exon3:c.C849T:p.S283S	rs6677082	579	0	579	1	2.844e-308
chr1	204549714	204549714	C	A	UTR3	MDM4	ENST00000367183.7:c.*32C>A;ENST00000391947.6:c.*1014C>A;ENST00000454264.6:c.*32C>A;ENST00000612738.4:c.*32C>A;ENST00000614459.4:c.*32C>A;ENST00000616250.4:c.*675C>A;ENST00000367182.7:c.*32C>A;ENST00000621032.4:c.*1014C>A	NA	NA	rs4245739	570	0	567	0.9965	2.844e-308
chr1	204553329	204553329	T	C	UTR3	MDM4	ENST00000367183.7:c.*3647T>C;ENST00000391947.6:c.*4629T>C;ENST00000454264.6:c.*3647T>C;ENST00000612738.4:c.*3647T>C;ENST00000614459.4:c.*3647T>C;ENST00000616250.4:c.*4290T>C;ENST00000367182.7:c.*3647T>C;ENST00000621032.4:c.*4120T>C	NA	NA	rs10900596	764	0	762	1	2.844e-308
chr1	207489567	207489567	T	C	UTR3	CR2	ENST00000367057.7:c.*444T>C;ENST00000367058.7:c.*444T>C;ENST00000367059.3:c.*444T>C	NA	NA	rs9429940	1007	0	1005	1	2.844e-308
chr1	212895916	212895916	T	A	UTR3	FLVCR1	ENST00000366971.8:c.*626T>A	NA	NA	rs11582817	667	1	660	0.9955	2.844e-308
chr1	212896078	212896078	C	T	UTR3	FLVCR1	ENST00000366971.8:c.*788C>T	NA	NA	rs6670064	605	0	604	1	2.844e-308
chr1	212989125	212989125	T	G	UTR3	VASH2	ENST00000366968.8:c.*541T>G;ENST00000366965.6:c.*541T>G	NA	NA	rs61832447	636	0	634	0.9984	2.844e-308
chr1	230281811	230281811	T	C	ncRNA_exonic	RP5-956O18.3	NA	NA	NA	rs1043941	707	2	704	0.9972	2.844e-308
chr1	230281814	230281814	A	G	ncRNA_exonic	RP5-956O18.3	NA	NA	NA	rs1043944	717	0	717	1	2.844e-308
chr2	171484817	171484817	A	G	UTR3	DCAF17	ENST00000539783.5:c.*3703A>G;ENST00000375255.7:c.*3703A>G	NA	NA	rs9789572	615	0	615	1	2.844e-308
chr3	408708	408708	T	C	UTR3	CHL1	ENST00000256509.6:c.*2997T>C;ENST00000620033.4:c.*2997T>C	NA	NA	rs3856876	547	0	545	1	2.844e-308
chr3	408851	408851	T	C	UTR3	CHL1	ENST00000256509.6:c.*3140T>C;ENST00000620033.4:c.*3140T>C	NA	NA	rs3956165	552	1	549	0.9982	2.844e-308
chr3	140977957	140977957	C	T	UTR3	SLC25A36	ENST00000446041.6:c.*1504C>T	NA	NA	rs9829128	567	0	565	0.9982	2.844e-308
chr3	140978087	140978087	C	T	UTR3	SLC25A36	ENST00000446041.6:c.*1634C>T	NA	NA	rs12489397	680	0	677	1	2.844e-308
chr3	193694883	193694883	A	G	UTR3	OPA1	ENST00000361150.6:c.*283A>G;ENST00000361510.6:c.*283A>G;ENST00000361715.6:c.*283A>G;ENST00000361828.6:c.*283A>G;ENST00000361908.7:c.*283A>G;ENST00000392438.7:c.*283A>G	NA	NA	rs1061648	578	0	576	0.9965	2.844e-308
chr3	195782949	195782949	A	G	exonic	MUC4	NA	synonymous SNV	MUC4:ENST00000475231.5:exon2:c.T8631C:p.H2877H	rs71635077	1306	17	1283	0.9862	2.844e-308
chr3	195784460	195784460	A	G	exonic	MUC4	NA	nonsynonymous SNV	MUC4:ENST00000475231.5:exon2:c.T7120C:p.S2374P	rs56359992	2893	1	2828	0.9799	2.844e-308
chr3	195784719	195784719	A	G	exonic	MUC4	NA	synonymous SNV	MUC4:ENST00000475231.5:exon2:c.T6861C:p.T2287T	rs3103955	1898	3	1884	0.9958	2.844e-308
chr3	195785133	195785133	T	G	exonic	MUC4	NA	nonsynonymous SNV	MUC4:ENST00000475231.5:exon2:c.A6447C:p.E2149D	rs148317288	1749	0	1748	1	2.844e-308
chr3	195785171	195785171	T	C	exonic	MUC4	NA	nonsynonymous SNV	MUC4:ENST00000475231.5:exon2:c.A6409G:p.T2137A	rs6805660	2101	2	2074	0.9971	2.844e-308
chr3	195785236	195785236	T	A	exonic	MUC4	NA	nonsynonymous SNV	MUC4:ENST00000475231.5:exon2:c.A6344T:p.D2115V	rs374495657	2319	2	2294	0.9983	2.844e-308
chr3	195785315	195785315	T	C	exonic	MUC4	NA	nonsynonymous SNV	MUC4:ENST00000475231.5:exon2:c.A6265G:p.I2089V	rs202060675	2220	2	2207	0.9982	2.844e-308
chr3	195785374	195785374	T	C	exonic	MUC4	NA	nonsynonymous SNV	MUC4:ENST00000475231.5:exon2:c.A6206G:p.N2069S	rs62282486	1658	120	1529	0.9272	2.844e-308
chr4	1434477	1434477	G	C	intergenic	NKX1-1;RP13-1016M1.2	dist=28146;dist=115807	NA	NA	NA	2445	543	1840	0.7569	2.844e-308
chr4	10967435	10967435	T	A	intergenic	RP11-61G19.2;MIR572	dist=217849;dist=401392	NA	NA	rs2046361	807	2	804	0.9975	2.844e-308
chr4	17486449	17486449	T	C	UTR3	QDPR	ENST00000281243.9:c.*682A>G	NA	NA	rs699459	571	0	570	1	2.844e-308
chr4	26433534	26433534	A	G	UTR3	RBPJ	ENST00000342295.5:c.*2527A>G;ENST00000355476.7:c.*2527A>G;ENST00000342320.8:c.*2527A>G	NA	NA	rs2788861	738	1	730	0.9973	2.844e-308
chr4	40354697	40354697	A	T	UTR3	CHRNA9	ENST00000310169.2:c.*177A>T	NA	NA	rs4861327	574	1	564	0.9982	2.844e-308
chr4	46920090	46920090	T	C	UTR3	GABRA4	ENST00000264318.3:c.*8135A>G	NA	NA	rs7678338	584	0	582	1	2.844e-308
chr4	46920456	46920456	T	A	UTR3	GABRA4	ENST00000264318.3:c.*7769A>T	NA	NA	rs2351169	633	1	629	0.9968	2.844e-308
chr4	54297659	54297659	T	G	UTR3	PDGFRA	ENST00000257290.9:c.*2387T>G	NA	NA	rs10034498	551	0	542	0.9982	2.844e-308
chr4	55372680	55372680	G	A	ncRNA_intronic	SRD5A3-AS1	NA	NA	NA	rs819271	654	0	654	1	2.844e-308
chr4	112277919	112277919	A	G	exonic	TIFA	NA	synonymous SNV	TIFA:ENST00000500655.2:exon2:c.T498C:p.Y166Y	rs701759	621	0	621	1	2.844e-308
chr4	125492293	125492293	C	G	UTR3	FAT4	ENST00000394329.7:c.*525C>G	NA	NA	rs6534484	688	0	684	1	2.844e-308
chr7	5987144	5987144	T	C	exonic	PMS2	NA	nonsynonymous SNV	PMS2:ENST00000441476.6:exon10:c.A1303G:p.K435E	rs2228006	664	0	663	1	2.844e-308
chr7	48279214	48279214	C	T	exonic	ABCA13	NA	unknown	UNKNOWN	rs2222648	555	0	552	0.9964	2.844e-308
chr7	74700517	74700517	C	T	ncRNA_intronic	AC083884.8	NA	NA	NA	rs2301907	545	0	544	1	2.844e-308
chr7	83365690	83365690	T	A	UTR3	SEMA3E	ENST00000307792.7:c.*1896A>T	NA	NA	rs2723017	774	0	766	1	2.844e-308
chr7	100958051	100958051	T	C	exonic	MUC3A	NA	nonsynonymous SNV	MUC3A:ENST00000483366.5:exon2:c.T6272C:p.L2091P	NA	1190	136	1016	0.861	2.844e-308
chr7	100958115	100958115	C	T	exonic	MUC3A	NA	synonymous SNV	MUC3A:ENST00000483366.5:exon2:c.C6336T:p.S2112S	NA	1062	238	803	0.7597	2.844e-308
chr7	100958207	100958207	A	G	exonic	MUC3A	NA	nonsynonymous SNV	MUC3A:ENST00000483366.5:exon2:c.A6428G:p.N2143S	NA	1061	123	828	0.7848	2.844e-308
chr7	100958491	100958491	G	A	exonic	MUC3A	NA	nonsynonymous SNV	MUC3A:ENST00000483366.5:exon2:c.G6712A:p.G2238S	NA	1231	210	1009	0.8237	2.844e-308
chr7	100958523	100958523	T	C	exonic	MUC3A	NA	synonymous SNV	MUC3A:ENST00000483366.5:exon2:c.T6744C:p.T2248T	NA	1258	259	940	0.7532	2.844e-308
chr7	100958744	100958744	A	C	exonic	MUC3A	NA	nonsynonymous SNV	MUC3A:ENST00000483366.5:exon2:c.A6965C:p.H2322P	rs74836112	948	14	748	0.806	2.844e-308
chr7	101034805	101034805	T	C	exonic	MUC17	NA	nonsynonymous SNV	MUC17:ENST00000306151.8:exon3:c.T3389C:p.I1130T	rs4729647	564	0	563	1	2.844e-308
chr7	101036621	101036621	A	G	exonic	MUC17	NA	synonymous SNV	MUC17:ENST00000306151.8:exon3:c.A5205G:p.E1735E	rs55974941	624	0	623	1	2.844e-308
chr7	101038078	101038078	C	G	exonic	MUC17	NA	nonsynonymous SNV	MUC17:ENST00000306151.8:exon3:c.C6662G:p.P2221R	rs11979706	594	1	591	0.9983	2.844e-308
chr7	101038481	101038481	A	G	exonic	MUC17	NA	synonymous SNV	MUC17:ENST00000306151.8:exon3:c.A7065G:p.T2355T	rs10953316	555	0	551	1	2.844e-308
chr7	113879664	113879664	A	T	exonic	PPP1R3A	NA	nonsynonymous SNV	PPP1R3A:ENST00000284601.3:exon4:c.T1428A:p.N476K	rs2974944	572	0	563	1	2.844e-308
chr7	117277373	117277373	G	A	UTR3	WNT2	ENST00000265441.7:c.*782C>T	NA	NA	rs2024233	731	0	729	1	2.844e-308
chr8	28572192	28572192	G	A	UTR3	FZD3	ENST00000537916.2:c.*9181G>A;ENST00000240093.7:c.*9181G>A	NA	NA	rs13280011	606	0	604	0.9983	2.844e-308
chr10	119031548	119031548	A	C	UTR3	NANOS1	ENST00000425699.2:c.*868A>C	NA	NA	rs614465	797	0	796	1	2.844e-308
chr10	128106296	128106296	C	T	exonic	MKI67	NA	synonymous SNV	MKI67:ENST00000368653.7:exon12:c.G4464A:p.T1488T	rs2853346	647	0	646	1	2.844e-308
chr11	1016869	1016869	A	T	exonic	MUC6	NA	unknown	UNKNOWN	rs35469308	2196	539	1403	0.6462	2.844e-308
chr11	1016928	1016928	C	G	exonic	MUC6	NA	unknown	UNKNOWN	rs34053383	2268	344	1911	0.8467	2.844e-308
chr11	1017029	1017029	T	G	exonic	MUC6	NA	unknown	UNKNOWN	rs35621365	1654	763	860	0.5203	2.844e-308
chr11	1017113	1017113	T	C	exonic	MUC6	NA	unknown	UNKNOWN	rs74202058	1998	789	1193	0.6007	2.844e-308
chr11	1017220	1017220	T	C	exonic	MUC6	NA	unknown	UNKNOWN	rs56238842	1408	413	938	0.6729	2.844e-308
chr11	1017231	1017231	A	G	exonic	MUC6	NA	unknown	UNKNOWN	rs35840539	1452	369	1076	0.7446	2.844e-308
chr11	1017239	1017239	C	T	exonic	MUC6	NA	unknown	UNKNOWN	rs56386804	1463	375	1082	0.7421	2.844e-308
chr11	1017783	1017783	A	G	exonic	MUC6	NA	unknown	UNKNOWN	rs36101709	2242	1104	1124	0.504	2.844e-308
chr11	1017845	1017845	C	G	exonic	MUC6	NA	unknown	UNKNOWN	rs74610224	2003	1035	922	0.4615	2.844e-308
chr11	2621854	2621854	A	G	ncRNA_exonic	KCNQ1OT1	NA	NA	NA	rs11493163	760	0	757	0.9987	2.844e-308
chr11	2622147	2622147	C	A	ncRNA_exonic	KCNQ1OT1	NA	NA	NA	rs7939222	878	0	875	0.9989	2.844e-308
chr11	2622250	2622250	G	A	ncRNA_exonic	KCNQ1OT1	NA	NA	NA	rs10741669	860	0	854	1	2.844e-308
chr11	2626402	2626402	C	T	ncRNA_exonic	KCNQ1OT1	NA	NA	NA	rs12575958	651	0	646	1	2.844e-308
chr11	2627061	2627061	G	T	ncRNA_exonic	KCNQ1OT1	NA	NA	NA	rs10741670	588	0	587	1	2.844e-308
chr11	2627289	2627289	A	C	ncRNA_exonic	KCNQ1OT1	NA	NA	NA	rs10832405	581	2	576	0.9965	2.844e-308
chr11	2628467	2628467	A	C	ncRNA_exonic	KCNQ1OT1	NA	NA	NA	rs10766236	745	0	744	1	2.844e-308
chr11	2629251	2629251	A	G	ncRNA_exonic	KCNQ1OT1	NA	NA	NA	rs10430888	748	0	746	0.9987	2.844e-308
chr11	2630363	2630363	A	G	ncRNA_exonic	KCNQ1OT1	NA	NA	NA	rs10430889	659	1	652	0.9969	2.844e-308
chr11	2630384	2630384	T	C	ncRNA_exonic	KCNQ1OT1	NA	NA	NA	rs10766242	653	1	646	0.9954	2.844e-308
chr11	2633288	2633288	T	A	ncRNA_exonic	KCNQ1OT1	NA	NA	NA	rs7951664	937	0	934	0.9989	2.844e-308
chr11	2641858	2641858	T	A	ncRNA_exonic	KCNQ1OT1	NA	NA	NA	rs1119488	819	1	818	0.9988	2.844e-308
chr11	2644350	2644350	T	G	ncRNA_exonic	KCNQ1OT1	NA	NA	NA	rs7124833	761	0	760	1	2.844e-308
chr11	2644452	2644452	G	A	ncRNA_exonic	KCNQ1OT1	NA	NA	NA	rs7108035	771	0	765	0.9987	2.844e-308
chr11	2646433	2646433	T	G	ncRNA_exonic	KCNQ1OT1	NA	NA	NA	rs2412055	587	0	583	1	2.844e-308
chr11	5226561	5226561	C	G	intronic	HBB	NA	NA	NA	rs10768683	572	0	569	1	2.844e-308
chr11	5227013	5227013	A	G	exonic	HBB	NA	synonymous SNV	HBB:ENST00000335295.4:exon1:c.T9C:p.H3H	rs713040	768	1	761	0.9961	2.844e-308
chr11	7000929	7000929	A	G	exonic	ZNF214	NA	nonsynonymous SNV	ZNF214:ENST00000536068.5:exon4:c.T754C:p.C252R	rs2857919	690	0	688	1	2.844e-308
chr11	31785976	31785976	C	T	UTR3	ELP4;PAX6	ENST00000640961.1:c.*2452C>T;ENST00000606377.6:c.*3958G>A;ENST00000640368.1:c.*3958G>A;ENST00000638914.1:c.*3958G>A;ENST00000419022.6:c.*3958G>A	NA	NA	rs3026401	643	0	642	1	2.844e-308
chr11	111624454	111624454	A	C	intronic	SIK2	NA	NA	NA	rs493865	784	0	783	1	2.844e-308
chr12	4304960	4304960	G	A	UTR3	CCND2	ENST00000261254.7:c.*4951G>A	NA	NA	rs4765775	564	0	560	0.9982	2.844e-308
chr12	4559696	4559696	C	T	UTR3	RAD51AP1	ENST00000228843.13:c.*703C>T;ENST00000352618.8:c.*703C>T	NA	NA	rs7962720	714	0	712	1	2.844e-308
chr12	24812702	24812702	T	C	UTR3	BCAT1	ENST00000261192.11:c.*5306A>G	NA	NA	rs10842409	648	0	646	0.9985	2.844e-308
chr12	24812774	24812774	T	C	UTR3	BCAT1	ENST00000261192.11:c.*5234A>G	NA	NA	rs11047652	668	0	668	1	2.844e-308
chr12	25206394	25206394	A	T	UTR3	KRAS	ENST00000311936.7:c.*3401T>A	NA	NA	rs1137189	549	1	547	0.9982	2.844e-308
chr12	25206418	25206418	G	A	UTR3	KRAS	ENST00000311936.7:c.*3377C>T	NA	NA	rs1137188	666	0	666	1	2.844e-308
chr12	50820544	50820544	G	T	UTR3	ATF1	ENST00000262053.7:c.*765G>T	NA	NA	rs829125	547	0	543	0.9963	2.844e-308
chr12	69578601	69578601	G	A	UTR3	FRS2	ENST00000550389.5:c.*3646G>A;ENST00000397997.6:c.*3646G>A	NA	NA	rs530055	598	0	597	1	2.844e-308
chr13	18211966	18211966	A	C	ncRNA_intronic	FAM230C	NA	NA	NA	NA	639	30	604	0.9467	2.844e-308
chr13	18211987	18211987	G	A	ncRNA_intronic	FAM230C	NA	NA	NA	NA	767	54	705	0.9276	2.844e-308
chr13	18212009	18212009	C	T	ncRNA_intronic	FAM230C	NA	NA	NA	NA	943	65	874	0.9278	2.844e-308
chr13	18212021	18212021	T	G	ncRNA_intronic	FAM230C	NA	NA	NA	NA	1033	57	964	0.935	2.844e-308
chr13	18212034	18212034	T	C	ncRNA_intronic	FAM230C	NA	NA	NA	NA	1280	20	1250	0.9789	2.844e-308
chr13	18212056	18212056	A	T	ncRNA_intronic	FAM230C	NA	NA	NA	NA	1460	96	1356	0.9326	2.844e-308
chr13	18212059	18212059	C	G	ncRNA_intronic	FAM230C	NA	NA	NA	NA	1502	140	1354	0.9039	2.844e-308
chr13	18212067	18212067	G	A	ncRNA_intronic	FAM230C	NA	NA	NA	NA	1536	56	1478	0.9635	2.844e-308
chr13	18212081	18212081	G	T	ncRNA_intronic	FAM230C	NA	NA	NA	NA	1561	60	1487	0.9594	2.844e-308
chr13	18212090	18212090	G	C	ncRNA_intronic	FAM230C	NA	NA	NA	NA	1568	70	1460	0.9335	2.844e-308
chr13	18212113	18212113	T	G	ncRNA_intronic	FAM230C	NA	NA	NA	NA	1486	350	1125	0.7586	2.844e-308
chr13	24883069	24883069	T	C	UTR3	CENPJ	ENST00000616936.4:c.*779A>G;ENST00000381884.8:c.*108A>G	NA	NA	rs9318911	560	0	559	1	2.844e-308
chr13	27435783	27435783	G	C	exonic	MTIF3	NA	nonsynonymous SNV	MTIF3:ENST00000405591.3:exon3:c.C729G:p.F243L,MTIF3:ENST00000381120.7:exon5:c.C729G:p.F243L,MTIF3:ENST00000381116.5:exon7:c.C729G:p.F243L	rs1218825	591	1	590	0.9983	2.844e-308
chr13	28050157	28050157	G	A	exonic	FLT3	NA	nonsynonymous SNV	FLT3:ENST00000241453.11:exon6:c.C680T:p.T227M	rs1933437	571	0	569	1	2.844e-308
chr13	28386456	28386456	T	A	UTR3	FLT1	ENST00000615840.4:c.*3245A>T;ENST00000639477.1:c.*3148A>T	NA	NA	rs3751397	551	0	547	1	2.844e-308
chr13	28387702	28387702	C	T	UTR3	FLT1	ENST00000615840.4:c.*1999G>A;ENST00000639477.1:c.*1902G>A	NA	NA	rs7325639	571	1	564	0.9965	2.844e-308
chr13	31331735	31331735	A	G	UTR3	B3GLCT	ENST00000343307.4:c.*2067A>G	NA	NA	rs2056445	724	0	722	1	2.844e-308
chr13	31331750	31331750	G	T	UTR3	B3GLCT	ENST00000343307.4:c.*2082G>T	NA	NA	rs2056444	757	0	754	1	2.844e-308
chr13	31331805	31331805	T	C	UTR3	B3GLCT	ENST00000343307.4:c.*2137T>C	NA	NA	rs2056443	751	0	747	0.9973	2.844e-308
chr13	31332004	31332004	A	C	UTR3	B3GLCT	ENST00000343307.4:c.*2336A>C	NA	NA	rs13080	617	1	613	0.9984	2.844e-308
chr13	53459033	53459033	C	T	intergenic	RP11-384G23.1;LINC00558	dist=48153;dist=356386	NA	NA	rs1373280	774	1	767	0.9974	2.844e-308
chr13	77896215	77896215	A	G	UTR3	EDNRB	ENST00000377211.8:c.*1985T>C;ENST00000334286.7:c.*1985T>C	NA	NA	rs4885491	594	0	593	1	2.844e-308
chr13	93226834	93226834	G	A	ncRNA_exonic	RP11-632L2.2	NA	NA	NA	rs319522	886	0	879	1	2.844e-308
chr13	94407050	94407050	G	C	UTR3	GPC6	ENST00000377047.8:c.*3833G>C	NA	NA	rs7986904	695	0	693	0.9986	2.844e-308
chr13	99986138	99986138	G	A	UTR3	ZIC2	ENST00000376335.7:c.*456G>A	NA	NA	rs13542	661	0	646	0.9938	2.844e-308
chr13	102649187	102649187	G	T	intronic	TPP2	NA	NA	NA	rs664660	839	1	834	0.9988	2.844e-308
chr13	102739284	102739284	C	T	exonic	CCDC168	NA	nonsynonymous SNV	CCDC168:ENST00000322527.3:exon4:c.G11413A:p.V3805I	rs7322112	581	0	580	1	2.844e-308
chr13	102743469	102743469	C	T	exonic	CCDC168	NA	nonsynonymous SNV	CCDC168:ENST00000322527.3:exon4:c.G7228A:p.G2410R	rs1375720	683	0	681	1	2.844e-308
chr13	102744366	102744366	C	G	exonic	CCDC168	NA	nonsynonymous SNV	CCDC168:ENST00000322527.3:exon4:c.G6331C:p.E2111Q	rs6491708	565	0	561	1	2.844e-308
chr13	102748379	102748379	G	A	exonic	CCDC168	NA	nonsynonymous SNV	CCDC168:ENST00000322527.3:exon4:c.C2318T:p.P773L	rs12583104	585	0	582	1	2.844e-308
chr13	102758564	102758564	A	T	exonic	CCDC168	NA	nonsynonymous SNV	CCDC168:ENST00000322527.3:exon2:c.T244A:p.C82S	rs12855785	556	0	550	0.9982	2.844e-308
chr13	102852167	102852167	T	C	exonic	BIVM-ERCC5;ERCC5	NA	synonymous SNV	ERCC5:ENST00000535557.5:exon2:c.T138C:p.H46H,BIVM-ERCC5:ENST00000602836.2:exon10:c.T1500C:p.H500H,BIVM-ERCC5:ENST00000639132.1:exon11:c.T813C:p.H271H,BIVM-ERCC5:ENST00000639435.1:exon12:c.T1500C:p.H500H	rs1047768	602	0	599	0.9967	2.844e-308
chr14	61747130	61747130	T	C	ncRNA_intronic	HIF1A-AS2;RP11-618G20.1	NA	NA	NA	rs2057482	516	0	514	1	2.844e-308
chr15	21292881	21292881	C	T	intergenic	RP11-854K16.4;RP11-32B5.7	dist=139911;dist=5352	NA	NA	rs8040953	646	0	646	1	2.844e-308
chr15	22826213	22826213	C	A	UTR3	NIPA1	ENST00000437912.6:c.*1974C>A;ENST00000337435.8:c.*1974C>A	NA	NA	rs6606823	593	0	592	1	2.844e-308
chr15	22826220	22826220	A	G	UTR3	NIPA1	ENST00000437912.6:c.*1981A>G;ENST00000337435.8:c.*1981A>G	NA	NA	rs6606822	589	0	583	0.9966	2.844e-308
chr15	38356326	38356326	T	A	UTR3	SPRED1	ENST00000299084.8:c.*4662T>A	NA	NA	rs10852019	720	0	716	1	2.844e-308
chr15	73713259	73713259	C	T	UTR3	CD276	ENST00000318443.9:c.*303C>T;ENST00000537340.6:c.*303C>T;ENST00000318424.9:c.*303C>T	NA	NA	rs3816661	576	0	575	1	2.844e-308
chr16	81711492	81711492	T	C	UTR3	CMIP	ENST00000537098.7:c.*1693T>C;ENST00000539778.6:c.*1693T>C;ENST00000621537.4:c.*1693T>C	NA	NA	rs1128432	582	0	580	1	2.844e-308
chr17	46939875	46939875	G	A	UTR3	GOSR2	ENST00000640608.1:c.*1115G>A;ENST00000638634.1:c.*1115G>A;ENST00000576910.7:c.*1115G>A;ENST00000640051.1:c.*1115G>A;ENST00000638892.1:c.*1115G>A;ENST00000638838.1:c.*1115G>A;ENST00000638216.1:c.*1115G>A;ENST00000640443.1:c.*1115G>A;ENST00000640495.1:c.*1115G>A;ENST00000638374.1:c.*1115G>A;ENST00000640138.1:c.*1115G>A;ENST00000640068.1:c.*1115G>A	NA	NA	rs758391	597	0	587	0.9966	2.844e-308
chr17	65010977	65010977	G	A	UTR3	GNA13	ENST00000439174.6:c.*3280C>T	NA	NA	rs11870431	630	0	630	1	2.844e-308
chr18	21867032	21867032	G	C	UTR3	MIB1	ENST00000261537.6:c.*2366G>C	NA	NA	rs7449	716	0	711	0.9986	2.844e-308
chr20	16051611	16051611	G	A	UTR3	MACROD2	ENST00000217246.8:c.*1735G>A;ENST00000402914.5:c.*1735G>A;ENST00000378058.7:c.*1735G>A	NA	NA	rs1225889	742	0	737	0.9986	2.844e-308
chr20	34508086	34508086	G	A	UTR3	ITCH	ENST00000374864.8:c.*292G>A;ENST00000535650.7:c.*292G>A	NA	NA	rs6088512	515	0	514	1	2.844e-308
chr20	46060091	46060091	G	A	UTR3	SLC12A5	ENST00000616201.4:c.*1353G>A;ENST00000616202.4:c.*1353G>A;ENST00000616933.4:c.*5155G>A;ENST00000626937.2:c.*459G>A;ENST00000243964.6:c.*2486G>A	NA	NA	rs2664528	600	0	599	1	2.844e-308
chr21	8241692	8241692	T	C	intergenic	CH507-513H4.1;MIR6724-2	dist=14046;dist=7813	NA	NA	NA	618	1	612	0.9984	2.844e-308
chr21	8424716	8424716	T	C	intergenic	CH507-528H12.1;MIR6724-4	dist=14071;dist=7814	NA	NA	NA	646	0	641	1	2.844e-308
chr21	8469276	8469276	T	C	intergenic	RNA5-8S5;LINC01666	dist=29301;dist=289801	NA	NA	NA	610	2	606	0.9967	2.844e-308
chr22	28713048	28713048	C	T	intronic	CHEK2	NA	NA	NA	rs5762758	593	0	585	0.9983	2.844e-308
chrMT	1721	1721	C	T	intergenic	NONE;NONE	dist=NONE;dist=NONE	NA	NA	rs200626438	588	0	588	1	2.844e-308
chrMT	2706	2706	A	G	intergenic	NONE;NONE	dist=NONE;dist=NONE	NA	NA	rs2854128	1081	0	1077	1	2.844e-308
chrMT	3197	3197	T	C	intergenic	NONE;NONE	dist=NONE;dist=NONE	NA	NA	rs2854131	918	0	912	0.9967	2.844e-308
chrMT	7028	7028	C	T	intergenic	NONE;NONE	dist=NONE;dist=NONE	NA	NA	rs2015062	678	8	668	0.9882	2.844e-308
chrMT	9477	9477	G	A	intergenic	NONE;NONE	dist=NONE;dist=NONE	NA	NA	rs2853825	555	0	552	0.9982	2.844e-308
chrX	47310638	47310638	C	T	intergenic	RP11-571E6.3;ZNF157	dist=11917;dist=59945	NA	NA	rs1884299	1034	0	1031	1	2.844e-308
chrX	47447023	47447023	T	C	UTR3	ZNF41	ENST00000313116.11:c.*407A>G;ENST00000377065.8:c.*407A>G	NA	NA	rs3810664	1204	0	1200	0.9992	2.844e-308
chrX	82413424	82413424	A	G	intergenic	RNU6-974P;SNORA4	dist=412097;dist=147777	NA	NA	rs5969528	771	0	769	1	2.844e-308
chrX	84061446	84061446	C	A	UTR3	RPS6KA6	ENST00000620340.4:c.*2831G>T	NA	NA	rs1332726	924	0	923	1	2.844e-308
chrX	84062587	84062587	A	C	UTR3	RPS6KA6	ENST00000620340.4:c.*1690T>G	NA	NA	rs5922906	822	0	817	0.9988	2.844e-308
chrX	84458614	84458614	C	G	intronic	HDX	NA	NA	NA	rs5968331	608	1	605	0.9983	2.844e-308
chrX	84458710	84458710	T	G	intronic	HDX	NA	NA	NA	rs5968332	752	0	747	1	2.844e-308
chrX	85091919	85091919	T	G	UTR3	APOOL	ENST00000622540.4:c.*4241T>G;ENST00000613473.1:c.*4241T>G	NA	NA	rs714166	608	0	607	1	2.844e-308
chrX	85108134	85108134	A	G	exonic	SATL1	NA	nonsynonymous SNV	SATL1:ENST00000395409.7:exon1:c.T274C:p.W92R,SATL1:ENST00000509231.1:exon1:c.T835C:p.W279R	rs10126146	645	1	643	0.9984	2.844e-308
chrX	86832382	86832382	A	T	UTR3	DACH2	ENST00000373131.5:c.*319A>T;ENST00000373125.8:c.*227A>T;ENST00000508860.5:c.*227A>T;ENST00000510272.5:c.*227A>T;ENST00000613770.4:c.*227A>T	NA	NA	rs3087525	1066	1	1060	0.9972	2.844e-308
chrX	148998109	148998109	A	C	UTR3	AFF2	ENST00000370460.6:c.*6777A>C;ENST00000286437.7:c.*6777A>C	NA	NA	rs16994920	589	0	589	1	2.844e-308
chrX	148998210	148998210	A	C	UTR3	AFF2	ENST00000370460.6:c.*6878A>C;ENST00000286437.7:c.*6878A>C	NA	NA	rs58901446	601	2	595	0.9966	2.844e-308
chr4	125408634	125408634	T	C	exonic	FAT4	NA	synonymous SNV	FAT4:ENST00000335110.5:exon4:c.T654C:p.D218D,FAT4:ENST00000394329.7:exon4:c.T5760C:p.D1920D	rs958415	521	1	517	0.9961	2.844e-308
chr12	29502011	29502011	G	T	UTR3	TMTC1	ENST00000256062.9:c.*4835C>A	NA	NA	rs822875	514	0	512	1	2.2315e-307
chr13	36675911	36675911	T	C	intronic	SERTM1	NA	NA	NA	rs7323558	514	0	509	1	1.424e-305
chr4	46925128	46925128	T	G	UTR3	GABRA4	ENST00000264318.3:c.*3097A>C	NA	NA	rs1398174	508	0	508	1	5.6903e-305
chr4	99623894	99623894	C	G	ncRNA_intronic	RP11-766F14.1	NA	NA	NA	rs1061271	510	0	508	0.998	5.6903e-305
chr5	161290663	161290663	T	C	UTR3	GABRB2	ENST00000393959.5:c.*3418A>G;ENST00000274547.6:c.*3418A>G	NA	NA	rs153294	510	0	507	0.9961	2.2739e-304
chr13	39791628	39791628	G	A	UTR3	COG6	ENST00000416691.5:c.*3272G>A	NA	NA	rs9532436	507	0	505	1	3.6311e-303
chr1	152309214	152309214	C	T	exonic	FLG	NA	nonsynonymous SNV	FLG:ENST00000368799.1:exon3:c.G5672A:p.R1891Q	rs12407748	1074	341	729	0.6807	3.7129e-303
chr6	32581819	32581819	T	C	exonic	HLA-DRB1	NA	synonymous SNV	HLA-DRB1:ENST00000360004.5:exon3:c.A390G:p.V130V	rs2308759	505	0	504	1	1.451e-302
chr8	125436603	125436603	C	T	UTR3	TRIB1	ENST00000311922.3:c.*132C>T;ENST00000520847.1:c.*132C>T;ENST00000519576.1:c.*132C>T	NA	NA	rs62521034	505	0	504	1	1.451e-302
chr1	183143277	183143277	A	G	UTR3	LAMC1	ENST00000258341.4:c.*487A>G	NA	NA	rs1062044	505	0	502	1	2.317e-301
chr16	50634515	50634515	T	C	UTR3	NKD1	ENST00000268459.5:c.*734T>C	NA	NA	rs12913	503	0	502	1	2.317e-301
chr4	55371160	55371160	G	A	ncRNA_intronic	SRD5A3-AS1	NA	NA	NA	rs501679	502	0	501	1	9.2586e-301
chr14	77509982	77509982	T	C	UTR3	SPTLC2	ENST00000216484.6:c.*2302A>G	NA	NA	rs11159269	503	0	501	1	9.2586e-301
chr11	1017858	1017858	A	G	exonic	MUC6	NA	unknown	UNKNOWN	rs79583615	2026	1172	849	0.4201	1.0962e-300
chr7	122074599	122074599	C	T	intergenic	PTPRZ1;AASS	dist=12563;dist=1534	NA	NA	rs12217	1160	413	742	0.6424	1.3531e-300
chr7	113879741	113879741	C	T	exonic	PPP1R3A	NA	nonsynonymous SNV	PPP1R3A:ENST00000284601.3:exon4:c.G1351A:p.V451M	rs2974942	502	0	500	1	3.6998e-300
chrX	85089243	85089243	A	G	UTR3	APOOL	ENST00000622540.4:c.*1565A>G;ENST00000613473.1:c.*1565A>G	NA	NA	rs5968443	503	0	499	0.998	1.4784e-299
chr5	58971896	58971896	A	C	UTR3	PDE4D	ENST00000340635.10:c.*2768T>G;ENST00000546160.5:c.*2768T>G;ENST00000636120.1:c.*2768T>G	NA	NA	rs702531	508	1	502	0.998	2.9223e-299
chr13	59264185	59264185	T	C	intergenic	RNY4P29;RNU7-88P	dist=736434;dist=215885	NA	NA	rs1854229	498	0	498	1	5.9078e-299
chr4	89247421	89247421	C	T	UTR3	GPRIN3	ENST00000609438.1:c.*359G>A;ENST00000333209.4:c.*359G>A	NA	NA	rs1431548	497	0	497	1	2.3607e-298
chr15	27141839	27141839	T	C	intronic	GABRG3	NA	NA	NA	rs6606877	498	0	497	1	2.3607e-298
chr11	1017514	1017514	A	G	exonic	MUC6	NA	unknown	UNKNOWN	rs79037833	1700	877	809	0.4784	7.3492e-298
chr4	112441466	112441466	C	G	UTR3	ALPK1	ENST00000458497.5:c.*256C>G;ENST00000504176.6:c.*256C>G;ENST00000177648.13:c.*256C>G	NA	NA	rs231253	496	0	496	1	9.4334e-298
chr4	163324511	163324511	A	G	UTR3	NPY1R	ENST00000296533.2:c.*792T>C	NA	NA	rs4552421	499	0	496	0.998	9.4334e-298
chr5	83638735	83638735	C	T	UTR3	HAPLN1	ENST00000274341.8:c.*2761G>A	NA	NA	rs7706851	501	0	496	1	9.4334e-298
chr7	101036085	101036085	A	G	exonic	MUC17	NA	nonsynonymous SNV	MUC17:ENST00000306151.8:exon3:c.A4669G:p.T1557A	rs74209688	503	0	496	0.996	9.4334e-298
chr7	113878447	113878447	A	T	exonic	PPP1R3A	NA	nonsynonymous SNV	PPP1R3A:ENST00000284601.3:exon4:c.T2645A:p.L882H	rs2974938	498	0	496	1	9.4334e-298
chr13	31353386	31353386	A	G	intergenic	B3GLCT;RP11-326L9.1	dist=21110;dist=66603	NA	NA	rs9531124	497	0	496	1	9.4334e-298
chr7	28351523	28351523	A	G	intronic	CREB5	NA	NA	NA	rs11765845	498	0	495	0.996	3.7696e-297
chr11	2622648	2622648	A	T	ncRNA_exonic	KCNQ1OT1	NA	NA	NA	rs10734233	499	0	495	1	3.7696e-297
chr13	102758432	102758432	T	C	exonic	CCDC168	NA	nonsynonymous SNV	CCDC168:ENST00000322527.3:exon3:c.A286G:p.I96V	rs1375719	495	0	495	1	3.7696e-297
chr4	46920671	46920671	C	T	UTR3	GABRA4	ENST00000264318.3:c.*7554G>A	NA	NA	rs10033500	495	0	493	0.996	6.0191e-296
chr4	46925107	46925107	T	C	UTR3	GABRA4	ENST00000264318.3:c.*3118A>G	NA	NA	rs17599074	493	0	493	1	6.0191e-296
chr1	39841193	39841193	C	T	UTR3	TRIT1	ENST00000537440.5:c.*551G>A;ENST00000441669.6:c.*551G>A;ENST00000316891.9:c.*551G>A;ENST00000372818.5:c.*551G>A	NA	NA	rs1043843	493	0	492	1	2.4052e-295
chr1	116933844	116933844	A	G	intronic	PTGFRN	NA	NA	NA	rs1926843	493	0	492	1	2.4052e-295
chr1	100193022	100193022	G	A	UTR3	DBT	ENST00000370132.8:c.*3233C>T	NA	NA	rs2784174	495	0	491	1	9.611e-295
chr11	5285279	5285279	G	A	intronic	HBE1;HBG2	NA	NA	NA	rs4910742	490	0	489	0.998	1.5346e-293
chr2	95945151	95945151	T	C	exonic	ANKRD36C	NA	synonymous SNV	ANKRD36C:ENST00000456556.5:exon18:c.A1386G:p.T462T	rs62154593	864	202	656	0.7637	7.1287e-293
chr13	18211969	18211969	A	T	ncRNA_intronic	FAM230C	NA	NA	NA	NA	637	58	571	0.9006	1.1199e-292
chr13	31353406	31353406	G	A	intergenic	B3GLCT;RP11-326L9.1	dist=21130;dist=66583	NA	NA	rs7333382	490	0	487	0.9959	2.4504e-292
chr1	85158866	85158866	C	T	exonic	SYDE2	NA	unknown	UNKNOWN	rs709786	487	0	485	1	3.9126e-291
chr1	165725660	165725660	T	C	UTR3	TMCO1	ENST00000612311.4:c.*2363A>G	NA	NA	rs7524755	486	0	485	1	3.9126e-291
chr3	93470523	93470523	G	A	intergenic	NONE;RNU6-488P	dist=NONE;dist=373241	NA	NA	NA	524	11	510	0.977	1.8729e-290
chr11	5224277	5224277	G	A	downstream	CoTC_ribozyme	dist=171	NA	NA	rs10768682	484	0	483	1	6.2472e-290
chr10	128105538	128105538	A	G	exonic	MKI67	NA	nonsynonymous SNV	MKI67:ENST00000368653.7:exon12:c.T5222C:p.I1741T	rs11016073	482	0	482	1	2.4963e-289
chr16	33745579	33745579	T	C	intergenic	RP11-23E10.2;IGHV3OR16-12	dist=191171;dist=57185	NA	NA	rs28449878	794	162	630	0.7955	1.4461e-288
chr1	152307365	152307365	G	C	exonic	FLG	NA	nonsynonymous SNV	FLG:ENST00000368799.1:exon3:c.C7521G:p.H2507Q	rs3126074	1079	368	705	0.657	2.6651e-288
chr3	140977151	140977151	T	A	UTR3	SLC25A36	ENST00000446041.6:c.*698T>A	NA	NA	rs2680674	481	0	480	1	3.9858e-288
chr3	195780987	195780987	G	T	exonic	MUC4	NA	synonymous SNV	MUC4:ENST00000475231.5:exon2:c.C10593A:p.T3531T	rs74957513	1352	599	750	0.556	4.9822e-288
chr11	1018031	1018031	G	A	exonic	MUC6	NA	unknown	UNKNOWN	rs10751678	970	292	677	0.6979	1.3587e-287
chr1	197143943	197143943	G	A	intronic	ASPM	NA	NA	NA	rs1571964	484	0	479	0.9979	1.5926e-287
chr13	24306154	24306154	C	T	UTR3	SPATA13	ENST00000424834.6:c.*3381C>T;ENST00000382108.7:c.*3381C>T;ENST00000382095.8:c.*3381C>T;ENST00000343003.10:c.*3381C>T	NA	NA	rs9511184	482	0	479	0.9979	1.5926e-287
chr15	34230784	34230784	C	G	UTR3	SLC12A6	ENST00000290209.9:c.*3097G>C	NA	NA	rs4238571	479	0	479	1	1.5926e-287
chr4	54278280	54278280	T	C	intronic	PDGFRA;RP11-231C18.3	NA	NA	NA	rs1907820	488	1	482	0.9959	3.0236e-287
chr15	28120472	28120472	A	G	intronic	HERC2	NA	NA	NA	rs12913832	478	0	478	1	6.3639e-287
chr1	66079274	66079274	A	G	intronic	PDE4B	NA	NA	NA	rs1392815	480	0	477	0.9979	2.5429e-286
chr1	100190027	100190027	T	A	UTR3	DBT	ENST00000370132.8:c.*6228A>T	NA	NA	rs4281338	478	0	477	1	2.5429e-286
chr5	83581863	83581863	A	G	UTR3	VCAN	ENST00000265077.7:c.*1429A>G;ENST00000342785.8:c.*1429A>G;ENST00000343200.9:c.*1429A>G	NA	NA	rs11726	476	0	476	1	1.0161e-285
chr12	13561795	13561795	T	C	UTR3	GRIN2B	ENST00000609686.3:c.*988A>G	NA	NA	rs1805477	476	0	476	1	1.0161e-285
chr11	2619490	2619490	A	G	ncRNA_exonic	KCNQ1OT1	NA	NA	NA	rs7945093	479	0	475	0.9979	4.0601e-285
chr3	193695713	193695713	C	T	UTR3	OPA1	ENST00000361150.6:c.*1113C>T;ENST00000361510.6:c.*1113C>T;ENST00000361715.6:c.*1113C>T;ENST00000361828.6:c.*1113C>T;ENST00000361908.7:c.*1113C>T;ENST00000392438.7:c.*1113C>T	NA	NA	rs12630	477	0	474	1	1.6223e-284
chr12	29502101	29502101	T	A	UTR3	TMTC1	ENST00000256062.9:c.*4745A>T	NA	NA	rs822874	481	1	477	0.9979	3.0483e-284
chr3	93470646	93470646	G	A	intergenic	NONE;RNU6-488P	dist=NONE;dist=373118	NA	NA	NA	530	15	506	0.9583	4.6662e-284
chr1	154601491	154601491	T	C	exonic	ADAR	NA	unknown	UNKNOWN	rs2229857	474	0	473	0.9979	6.4825e-284
chr2	201171755	201171755	G	A	UTR3	CFLAR	ENST00000309955.7:c.*7782G>A	NA	NA	rs7558475	473	0	472	0.9979	2.5903e-283
chr13	23329652	23329652	A	G	UTR3	SACS	ENST00000402364.1:c.*484T>C;ENST00000382292.7:c.*484T>C	NA	NA	rs4770433	477	0	472	1	2.5903e-283
chr4	55428461	55428461	T	C	UTR3	CLOCK	ENST00000309964.8:c.*6954A>G	NA	NA	rs3749473	480	1	475	0.9979	4.8468e-283
chr1	117076100	117076100	T	C	intronic	TTF2	NA	NA	NA	rs1289672	473	0	471	1	1.035e-282
chr3	408392	408392	T	C	UTR3	CHL1	ENST00000256509.6:c.*2681T>C;ENST00000620033.4:c.*2681T>C	NA	NA	rs3931064	473	0	471	1	1.035e-282
chrX	148998347	148998347	T	C	UTR3	AFF2	ENST00000370460.6:c.*7015T>C;ENST00000286437.7:c.*7015T>C	NA	NA	rs16994922	470	0	470	1	4.1356e-282
chr11	1017746	1017746	T	G	exonic	MUC6	NA	unknown	UNKNOWN	rs78848170	2332	1503	822	0.3529	1.1875e-281
chr7	15611533	15611533	G	T	UTR3	MEOX2	ENST00000262041.5:c.*854C>A	NA	NA	rs10777	473	0	469	1	1.6525e-281
chr13	28386331	28386331	A	C	UTR3	FLT1	ENST00000615840.4:c.*3370T>G;ENST00000639477.1:c.*3273T>G	NA	NA	rs7319123	474	0	469	0.9958	1.6525e-281
chr1	152305241	152305241	C	A	exonic	FLG	NA	synonymous SNV	FLG:ENST00000368799.1:exon3:c.G9645T:p.V3215V	rs9436066	867	219	640	0.7442	2.1457e-281
chr1	152307253	152307253	C	T	exonic	FLG	NA	nonsynonymous SNV	FLG:ENST00000368799.1:exon3:c.G7633A:p.G2545R	rs3126072	1048	358	687	0.6574	5.7339e-281
chr11	47617973	47617973	T	G	UTR3	MTCH2	ENST00000302503.7:c.*860A>C	NA	NA	rs4623856	471	0	468	1	6.6029e-281
chr12	12119120	12119120	T	C	UTR3	LRP6	ENST00000261349.8:c.*2006A>G	NA	NA	rs10772532	468	0	468	1	6.6029e-281
chr13	94881879	94881879	T	A	intergenic	SOX21-AS1;LINC00557	dist=165633;dist=78162	NA	NA	rs7317888	469	0	468	1	6.6029e-281
chr7	74338369	74338369	C	T	intronic	CLIP2	NA	NA	NA	rs574637	474	1	471	0.9979	1.2252e-280
chr9	104759442	104759442	T	G	UTR3	NIPSNAP3A	ENST00000374767.4:c.*104T>G	NA	NA	rs1046115	468	0	467	1	2.6384e-280
chr8	124487122	124487122	G	A	exonic	RNF139	NA	synonymous SNV	RNF139:ENST00000303545.3:exon2:c.G1473A:p.S491S	rs72713066	471	1	470	0.9979	4.8852e-280
chr2	97211555	97211555	C	A	exonic	ANKRD36	NA	unknown	UNKNOWN	rs10171441	471	0	466	1	1.0542e-279
chr4	55432247	55432247	C	G	UTR3	CLOCK	ENST00000309964.8:c.*3168G>C	NA	NA	rs6834676	465	0	465	1	4.2123e-279
chr13	31331504	31331504	G	A	UTR3	B3GLCT	ENST00000343307.4:c.*1836G>A	NA	NA	rs912603	466	0	465	1	4.2123e-279
chr2	171481790	171481790	T	G	UTR3	DCAF17	ENST00000539783.5:c.*676T>G;ENST00000375255.7:c.*676T>G	NA	NA	rs3821084	467	0	464	0.9978	1.6831e-278
chr19	54847817	54847817	C	G	intronic	KIR2DS4	NA	NA	NA	rs62122200	942	267	650	0.6915	3.6395e-278
chr4	55434518	55434518	C	T	UTR3	CLOCK	ENST00000309964.8:c.*897G>A	NA	NA	rs3749474	465	0	463	1	6.7252e-278
chr2	64100410	64100410	G	T	exonic	PELI1	NA	unknown	UNKNOWN	rs329498	462	0	462	1	2.6872e-277
chr7	101032695	101032695	G	A	exonic	MUC17	NA	nonsynonymous SNV	MUC17:ENST00000306151.8:exon3:c.G1279A:p.A427T	rs56103274	465	0	462	1	2.6872e-277
chr1	108930191	108930191	T	C	UTR3	CLCC1;GPSM2	ENST00000369968.6:c.*2356A>G;ENST00000369969.6:c.*2356A>G;ENST00000356970.6:c.*2356A>G;ENST00000369976.5:c.*1165A>G;ENST00000406462.6:c.*251T>C;ENST00000264126.7:c.*251T>C	NA	NA	rs12030	470	1	465	0.9979	4.9232e-277
chr1	18746432	18746432	A	G	UTR3	PAX7	ENST00000420770.6:c.*1503A>G	NA	NA	rs485874	462	0	461	1	1.0737e-276
chr1	183145011	183145011	T	C	UTR3	LAMC1	ENST00000258341.4:c.*2221T>C	NA	NA	rs1051473	467	0	461	0.9957	1.0737e-276
chrX	57593186	57593186	A	G	exonic	ZXDB	NA	nonsynonymous SNV	ZXDB:ENST00000374888.2:exon1:c.A1138G:p.S380G	rs779837693	466	0	461	0.9957	1.0737e-276
chr2	106093652	106093652	C	T	UTR3	UXS1	ENST00000283148.11:c.*374G>A;ENST00000409501.7:c.*374G>A;ENST00000409032.5:c.*374G>A	NA	NA	rs4851917	460	0	460	1	4.2902e-276
chr2	210678677	210678677	C	G	UTR3	CPS1	ENST00000430249.6:c.*692C>G;ENST00000233072.9:c.*692C>G;ENST00000451903.2:c.*692C>G	NA	NA	rs12476133	460	0	459	1	1.7142e-275
chr6	30986468	30986468	T	C	exonic	MUC21	NA	nonsynonymous SNV	MUC21:ENST00000376296.3:exon2:c.T293C:p.V98A	rs1634730	465	1	462	0.9935	3.1205e-275
chr1	85018593	85018593	C	T	UTR3	MCOLN3	ENST00000370589.6:c.*530G>A	NA	NA	rs10782536	459	0	458	1	6.8494e-275
chr1	165725681	165725681	G	C	UTR3	TMCO1	ENST00000612311.4:c.*2342C>G	NA	NA	rs6426937	464	0	458	0.9978	6.8494e-275
chr3	195788723	195788723	C	G	exonic	MUC4	NA	nonsynonymous SNV	MUC4:ENST00000475231.5:exon2:c.G2857C:p.E953Q	rs13095016	460	0	458	1	6.8494e-275
chr4	89247264	89247264	A	T	UTR3	GPRIN3	ENST00000609438.1:c.*516T>A;ENST00000333209.4:c.*516T>A	NA	NA	rs1431550	461	0	457	1	2.7368e-274
chr7	6003481	6003481	C	T	intronic	PMS2	NA	NA	NA	rs6463526	461	0	457	0.9956	2.7368e-274
chr21	18687308	18687308	A	G	ncRNA_intronic	MIR548XHG	NA	NA	NA	rs1041409	456	0	456	1	1.0935e-273
chr3	195784943	195784943	T	C	exonic	MUC4	NA	nonsynonymous SNV	MUC4:ENST00000475231.5:exon2:c.A6637G:p.S2213G	rs72499650	2831	2003	822	0.291	1.3207e-273
chr1	988988	988988	C	T	intergenic	PERM1;RP11-54O7.17	dist=6895;dist=6978	NA	NA	rs35562283	459	0	455	1	4.3692e-273
chr7	27163520	27163520	G	A	UTR3	HOXA9	ENST00000343483.6:c.*83C>T	NA	NA	rs7810502	458	0	455	1	4.3692e-273
chr11	5202520	5202520	T	C	intergenic	OR51V1;AC104389.16	dist=1820;dist=2521	NA	NA	rs9667878	458	0	455	1	4.3692e-273
chr10	15531051	15531051	A	G	exonic	ITGA8	NA	unknown	UNKNOWN	rs1041135	461	1	458	0.9978	7.8854e-273
chr16	22534576	22534576	G	T	exonic	NPIPB5	NA	nonsynonymous SNV	NPIPB5:ENST00000424340.5:exon7:c.G1593T:p.K531N,NPIPB5:ENST00000451409.5:exon7:c.G1593T:p.K531N,NPIPB5:ENST00000517539.5:exon8:c.G1593T:p.K531N	rs143579045	2419	1598	803	0.3337	1.3696e-272
chr1	32669388	32669388	A	G	intronic	RBBP4	NA	NA	NA	rs359956	457	0	454	1	1.7458e-272
chr1	165726618	165726618	C	T	UTR3	TMCO1	ENST00000612311.4:c.*1405G>A	NA	NA	rs6660601	457	0	454	0.9978	1.7458e-272
chr4	55430596	55430596	T	G	UTR3	CLOCK	ENST00000309964.8:c.*4819A>C	NA	NA	rs1056547	457	0	454	0.9978	1.7458e-272
chr9	77417030	77417030	C	T	UTR3	VPS13A	ENST00000376636.7:c.*1024C>T;ENST00000360280.7:c.*1024C>T;ENST00000376646.3:c.*1024C>T	NA	NA	rs9186	454	0	454	1	1.7458e-272
chr11	5227411	5227411	G	A	upstream	HBB	dist=340	NA	NA	rs10742583	455	0	454	0.9978	1.7458e-272
chr3	195780975	195780975	C	G	exonic	MUC4	NA	synonymous SNV	MUC4:ENST00000475231.5:exon2:c.G10605C:p.T3535T	rs879868571	1342	619	717	0.5359	3.1339e-272
chr3	93470689	93470689	C	G	intergenic	NONE;RNU6-488P	dist=NONE;dist=373075	NA	NA	NA	523	17	488	0.9385	1.2445e-271
chr3	93470446	93470446	G	A	intergenic	NONE;RNU6-488P	dist=NONE;dist=373318	NA	NA	NA	478	6	468	0.9832	2.6708e-271
chr3	158692158	158692158	T	A	UTR3	GFM1	ENST00000486715.5:c.*691T>A;ENST00000264263.9:c.*691T>A	NA	NA	rs8650	457	1	455	0.9978	4.9973e-271
chr11	1017893	1017893	A	G	exonic	MUC6	NA	unknown	UNKNOWN	rs76078620	2055	1261	780	0.382	8.5549e-271
chr2	171483454	171483454	C	T	UTR3	DCAF17	ENST00000539783.5:c.*2340C>T;ENST00000375255.7:c.*2340C>T	NA	NA	rs888428	452	0	451	0.9978	1.1136e-270
chr4	122894969	122894969	T	C	UTR3	FGF2	ENST00000264498.7:c.*2573T>C;ENST00000608478.1:c.*2573T>C	NA	NA	rs2168915	453	0	451	1	1.1136e-270
chr7	50444586	50444586	T	C	UTR3	FIGNL1	ENST00000356889.8:c.*677A>G;ENST00000611938.4:c.*677A>G;ENST00000615084.4:c.*677A>G;ENST00000617389.4:c.*677A>G;ENST00000613602.3:c.*677A>G;ENST00000395556.6:c.*677A>G;ENST00000433017.5:c.*677A>G	NA	NA	rs2305358	454	0	451	0.9978	1.1136e-270
chr11	2630180	2630180	T	C	ncRNA_exonic	KCNQ1OT1	NA	NA	NA	rs4271371	455	0	451	0.9978	1.1136e-270
chr13	102750172	102750172	C	T	exonic	CCDC168	NA	synonymous SNV	CCDC168:ENST00000322527.3:exon4:c.G525A:p.T175T	rs9300760	451	0	451	1	1.1136e-270
chr3	75668984	75668984	A	G	intergenic	FRG2C;LINC00960	dist=1764;dist=3407	NA	NA	rs76817787	558	33	507	0.9119	1.496e-270
chr4	1434630	1434630	T	A	intergenic	NKX1-1;RP13-1016M1.2	dist=28299;dist=115654	NA	NA	NA	1246	541	701	0.5635	1.9213e-270
chr1	151873237	151873237	G	T	downstream	THEM4	dist=347	NA	NA	rs2171917	451	0	450	1	4.4494e-270
chr1	115698100	115698100	A	G	UTR3	VANGL1	ENST00000355485.6:c.*6721A>G;ENST00000369510.8:c.*6721A>G	NA	NA	rs17034249	1020	353	662	0.6522	9.6181e-270
chr13	28388620	28388620	A	T	UTR3	FLT1	ENST00000615840.4:c.*1081T>A;ENST00000639477.1:c.*984T>A	NA	NA	rs9551465	449	0	449	1	1.7778e-269
chr14	20782207	20782207	T	C	UTR3	RNASE6	ENST00000304677.2:c.*55T>C	NA	NA	rs7156801	456	1	452	0.9978	3.1668e-269
chr1	116948501	116948501	A	G	intronic	PTGFRN	NA	NA	NA	rs4433378	453	0	448	1	7.1033e-269
chr2	95945173	95945173	T	G	exonic	ANKRD36C	NA	nonsynonymous SNV	ANKRD36C:ENST00000456556.5:exon18:c.A1364C:p.N455T	rs62154594	777	175	597	0.7713	1.8068e-268
chr12	70433999	70433999	G	T	UTR3	KCNMB4	ENST00000258111.4:c.*3346G>T	NA	NA	rs398702	447	0	447	1	2.8381e-268
chr13	85841497	85841497	G	T	intergenic	SLITRK6;RP11-30L8.1	dist=42009;dist=219316	NA	NA	rs9285339	448	0	447	0.9978	2.8381e-268
chr13	18211889	18211889	T	A	ncRNA_intronic	FAM230C	NA	NA	NA	NA	1033	354	659	0.6429	3.2486e-268
chr8	28567992	28567992	A	C	UTR3	FZD3	ENST00000537916.2:c.*4981A>C;ENST00000240093.7:c.*4981A>C	NA	NA	rs352220	452	1	450	0.9978	5.0335e-268
chr9	110170049	110170049	G	A	UTR3	AKAP2;PALM2-AKAP2	ENST00000374525.5:c.*1552G>A;ENST00000374530.7:c.*1552G>A	NA	NA	rs11681	454	1	450	0.9956	5.0335e-268
chr5	58971730	58971730	C	T	UTR3	PDE4D	ENST00000340635.10:c.*2934G>A;ENST00000546160.5:c.*2934G>A;ENST00000636120.1:c.*2934G>A	NA	NA	rs702530	447	0	446	1	1.134e-267
chr8	28568902	28568902	A	G	UTR3	FZD3	ENST00000537916.2:c.*5891A>G;ENST00000240093.7:c.*5891A>G	NA	NA	rs4415271	448	0	446	1	1.134e-267
chr1	23093362	23093362	T	C	exonic	LUZP1	NA	synonymous SNV	LUZP1:ENST00000314174.5:exon2:c.A900G:p.T300T,LUZP1:ENST00000418342.5:exon3:c.A900G:p.T300T,LUZP1:ENST00000302291.8:exon4:c.A900G:p.T300T	rs1983965	445	0	444	0.9978	1.8103e-266
chr11	1017443	1017443	C	G	exonic	MUC6	NA	unknown	UNKNOWN	rs80266715	1693	876	733	0.436	2.7696e-266
chr5	7900720	7900720	T	A	UTR3	MTRR	ENST00000264668.6:c.*662T>A;ENST00000440940.6:c.*662T>A	NA	NA	rs8659	455	1	447	0.9933	3.1894e-266
chr1	183143370	183143370	T	C	UTR3	LAMC1	ENST00000258341.4:c.*580T>C	NA	NA	rs944971	443	0	443	1	7.2331e-266
chr7	108194290	108194290	C	T	exonic	NRCAM	NA	synonymous SNV	NRCAM:ENST00000379022.8:exon13:c.G1587A:p.A529A,NRCAM:ENST00000351718.8:exon15:c.G1584A:p.A528A,NRCAM:ENST00000379024.8:exon15:c.G1545A:p.A515A,NRCAM:ENST00000613830.4:exon15:c.G1584A:p.A528A,NRCAM:ENST00000379028.7:exon16:c.G1602A:p.A534A,NRCAM:ENST00000413765.6:exon16:c.G1602A:p.A534A	rs404287	443	0	443	1	7.2331e-266
chr13	33725096	33725096	A	G	intergenic	RP11-141M1.3;RFC3	dist=48328;dist=92953	NA	NA	rs6562039	447	0	443	1	7.2331e-266
chr4	40811697	40811697	T	C	UTR3	APBB2	ENST00000295974.12:c.*4395A>G;ENST00000543538.5:c.*4395A>G	NA	NA	rs11731472	443	0	442	0.9977	2.89e-265
chr17	10400944	10400944	G	A	exonic	MYH8	NA	synonymous SNV	MYH8:ENST00000403437.2:exon26:c.C3270T:p.I1090I	rs3744552	444	0	442	0.9977	2.89e-265
chr1	183142906	183142906	G	C	UTR3	LAMC1	ENST00000258341.4:c.*116G>C	NA	NA	rs3359	441	0	441	1	1.1547e-264
chr13	28388529	28388529	T	C	UTR3	FLT1	ENST00000615840.4:c.*1172A>G;ENST00000639477.1:c.*1075A>G	NA	NA	rs7337610	442	0	441	1	1.1547e-264
chr2	174561546	174561546	C	G	ncRNA_intronic	AC018890.6	NA	NA	NA	rs1430180	441	0	440	1	4.6135e-264
chr3	195783093	195783093	A	G	exonic	MUC4	NA	synonymous SNV	MUC4:ENST00000475231.5:exon2:c.T8487C:p.H2829H	rs963582679	606	73	532	0.8793	4.7413e-264
chrX	57593215	57593215	G	T	exonic	ZXDB	NA	synonymous SNV	ZXDB:ENST00000374888.2:exon1:c.G1167T:p.P389P	rs1057328	447	1	443	0.9977	8.0559e-264
chr1	12129504	12129504	G	A	intronic	TNFRSF8	NA	NA	NA	rs535068	440	0	439	1	1.8433e-263
chr2	21002409	21002409	C	T	exonic	APOB	NA	nonsynonymous SNV	APOB:ENST00000233242.5:exon29:c.G13013A:p.S4338N	rs1042034	441	0	439	1	1.8433e-263
chr3	55466974	55466974	G	C	UTR3	WNT5A	ENST00000474267.5:c.*3118C>G;ENST00000264634.8:c.*3118C>G	NA	NA	rs669889	440	0	439	1	1.8433e-263
chr4	89247189	89247189	C	T	UTR3	GPRIN3	ENST00000609438.1:c.*591G>A;ENST00000333209.4:c.*591G>A	NA	NA	rs6850964	440	0	439	0.9977	1.8433e-263
chr1	152304579	152304579	C	G	exonic	FLG	NA	nonsynonymous SNV	FLG:ENST00000368799.1:exon3:c.G10307C:p.G3436A	rs2065955	1011	359	650	0.6436	2.0124e-263
chr1	99881185	99881185	T	C	intronic	AGL	NA	NA	NA	rs3736296	445	0	438	0.9955	7.3648e-263
chr4	46920933	46920933	A	G	UTR3	GABRA4	ENST00000264318.3:c.*7292T>C	NA	NA	rs9291296	438	0	438	1	7.3648e-263
chr4	113451348	113451348	C	T	UTR3	CAMK2D	ENST00000394524.7:c.*3164G>A;ENST00000296402.9:c.*3208G>A	NA	NA	rs12511604	441	0	438	1	7.3648e-263
chr11	5311894	5311894	C	T	intronic	HBE1;HBG2	NA	NA	NA	rs7930548	443	0	438	1	7.3648e-263
chr3	93470569	93470569	T	A	intergenic	NONE;RNU6-488P	dist=NONE;dist=373195	NA	NA	NA	483	11	463	0.9747	1.2663e-262
chr1	67002441	67002441	G	C	UTR3	SLC35D1	ENST00000235345.5:c.*1899C>G	NA	NA	rs2065000	438	0	437	1	2.9425e-262
chr1	202335740	202335740	T	C	exonic	UBE2T	NA	unknown	UNKNOWN	rs14451	442	0	437	0.9954	2.9425e-262
chr7	786149	786149	T	C	UTR3	DNAAF5	ENST00000297440.10:c.*496T>C	NA	NA	rs9195	439	0	437	1	2.9425e-262
chr21	38919816	38919816	T	C	ncRNA_intronic	AF064858.6	NA	NA	NA	rs2836754	438	0	437	1	2.9425e-262
chr16	72025250	72025250	A	G	UTR3	DHODH	ENST00000572887.5:c.*1051A>G;ENST00000219240.8:c.*1051A>G	NA	NA	rs2287999	448	1	440	0.9977	5.1037e-262
chr2	181536178	181536178	T	G	UTR3	ITGA4	ENST00000397033.6:c.*651T>G	NA	NA	rs1449258	438	0	436	1	1.1757e-261
chr6	31271074	31271074	T	C	exonic	HLA-C	NA	synonymous SNV	HLA-C:ENST00000376228.9:exon3:c.A618G:p.A206A,HLA-C:ENST00000383329.7:exon3:c.A618G:p.A206A,HLA-C:ENST00000640219.1:exon4:c.A255G:p.A85A	rs2308604	436	0	436	1	1.1757e-261
chr11	48168054	48168054	T	C	UTR3	PTPRJ	ENST00000613246.4:c.*692T>C;ENST00000418331.6:c.*692T>C	NA	NA	rs7951730	438	0	436	0.9977	1.1757e-261
chr12	69579612	69579612	T	C	UTR3	FRS2	ENST00000550389.5:c.*4657T>C;ENST00000397997.6:c.*4657T>C	NA	NA	rs3201	437	0	436	1	1.1757e-261
chr20	34509135	34509135	G	A	UTR3	ITCH	ENST00000374864.8:c.*1341G>A	NA	NA	rs41290894	439	0	436	1	1.1757e-261
chr1	152311386	152311386	G	C	exonic	FLG	NA	nonsynonymous SNV	FLG:ENST00000368799.1:exon3:c.C3500G:p.A1167G	rs58001094	957	324	631	0.6607	3.5311e-261
chr1	152307444	152307444	A	G	exonic	FLG	NA	nonsynonymous SNV	FLG:ENST00000368799.1:exon3:c.T7442C:p.L2481S	rs55650366	989	349	637	0.6454	4.1532e-261
chr4	89247185	89247185	T	C	UTR3	GPRIN3	ENST00000609438.1:c.*595A>G;ENST00000333209.4:c.*595A>G	NA	NA	rs6828034	434	0	434	1	1.8768e-260
chr11	27366957	27366957	G	A	UTR3	LGR4	ENST00000379214.8:c.*910C>T;ENST00000389858.4:c.*910C>T	NA	NA	rs1046568	438	0	434	0.9977	1.8768e-260
chr4	87101067	87101067	A	G	intronic	AFF1	NA	NA	NA	rs342455	440	1	437	0.9977	3.2331e-260
chr4	46919937	46919937	C	T	UTR3	GABRA4	ENST00000264318.3:c.*8288G>A	NA	NA	rs7691100	433	0	433	1	7.4984e-260
chr5	144475519	144475519	G	A	UTR3	KCTD16	ENST00000507359.3:c.*1405G>A	NA	NA	rs349703	434	0	433	1	7.4984e-260
chr11	2625557	2625557	C	T	ncRNA_exonic	KCNQ1OT1	NA	NA	NA	rs7103309	435	0	433	0.9977	7.4984e-260
chr1	159439944	159439944	G	T	exonic	OR10J1	NA	unknown	UNKNOWN	rs10908722	434	0	432	1	2.9959e-259
chr1	225423959	225423959	C	T	exonic	LBR	NA	synonymous SNV	LBR:ENST00000338179.6:exon2:c.G117A:p.V39V	rs1056607	434	0	432	1	2.9959e-259
chr5	88720191	88720191	A	G	ncRNA_intronic	CTC-467M3.1	NA	NA	NA	rs34317	437	0	432	0.9977	2.9959e-259
chr11	2627496	2627496	C	T	ncRNA_exonic	KCNQ1OT1	NA	NA	NA	rs11023536	432	0	432	1	2.9959e-259
chr12	20753056	20753056	T	C	UTR3	SLCO1C1	ENST00000266509.6:c.*528T>C;ENST00000545102.1:c.*577T>C	NA	NA	rs10444412	433	0	432	1	2.9959e-259
chr20	45092778	45092778	C	A	UTR3	KCNS1	ENST00000306117.5:c.*2092G>T	NA	NA	rs4499491	435	0	432	1	2.9959e-259
chr1	233671719	233671719	G	A	UTR3	KCNK1	ENST00000366621.7:c.*189G>A	NA	NA	rs73107506	435	0	431	1	1.197e-258
chr7	117711109	117711109	C	T	UTR3	CTTNBP2	ENST00000160373.7:c.*428G>A	NA	NA	rs4730796	432	0	431	1	1.197e-258
chr13	59264139	59264139	C	G	intergenic	RNY4P29;RNU7-88P	dist=736388;dist=215931	NA	NA	rs9317061	434	0	431	1	1.197e-258
chr3	146070680	146070680	T	C	ncRNA_intronic	RP11-274H2.2	NA	NA	NA	rs6710	437	1	434	0.9977	2.048e-258
chr11	2625390	2625390	A	G	ncRNA_exonic	KCNQ1OT1	NA	NA	NA	rs7118939	436	1	434	0.9977	2.048e-258
chr1	66079046	66079046	G	C	intronic	PDE4B	NA	NA	NA	rs2455018	432	0	430	1	4.7823e-258
chr2	64100458	64100458	T	C	exonic	PELI1	NA	unknown	UNKNOWN	rs329497	433	0	430	0.9977	4.7823e-258
chr4	109740781	109740781	G	A	exonic	CFI	NA	synonymous SNV	CFI:ENST00000618244.4:exon10:c.C1069T:p.L357L	rs551	432	0	430	0.9977	4.7823e-258
chr9	968334	968334	G	A	UTR3	DMRT1	ENST00000382276.7:c.*195G>A;ENST00000569227.1:c.*195G>A	NA	NA	rs279894	433	0	430	0.9977	4.7823e-258
chr1	161623607	161623607	C	G	UTR3	FCGR3B	ENST00000367964.6:c.*908G>C;ENST00000613418.4:c.*908G>C;ENST00000614870.4:c.*908G>C;ENST00000294800.7:c.*908G>C	NA	NA	rs428194	429	0	429	1	1.9107e-257
chr13	102733933	102733933	A	G	exonic	CCDC168	NA	synonymous SNV	CCDC168:ENST00000322527.3:exon4:c.T16764C:p.H5588H	rs7982670	429	0	429	1	1.9107e-257
chr20	51622006	51622006	A	G	intronic	ATP9A	NA	NA	NA	rs2235862	434	0	429	0.9977	1.9107e-257
chr20	47655844	47655844	C	T	UTR3	NCOA3	ENST00000372004.7:c.*2427C>T	NA	NA	rs11547289	438	1	432	0.9977	3.2543e-257
chr4	17486621	17486621	G	A	UTR3	QDPR	ENST00000281243.9:c.*510C>T;ENST00000428702.6:c.*510C>T	NA	NA	rs1031327	429	0	428	1	7.6339e-257
chr8	28567977	28567977	T	C	UTR3	FZD3	ENST00000537916.2:c.*4966T>C;ENST00000240093.7:c.*4966T>C	NA	NA	rs10099441	432	0	428	0.9977	7.6339e-257
chr13	31331469	31331469	A	G	UTR3	B3GLCT	ENST00000343307.4:c.*1801A>G	NA	NA	rs912604	428	0	428	1	7.6339e-257
chr3	75668978	75668978	A	G	intergenic	FRG2C;LINC00960	dist=1758;dist=3413	NA	NA	rs11128468	548	39	489	0.8972	1.6657e-256
chr1	152312378	152312378	A	G	exonic	FLG	NA	synonymous SNV	FLG:ENST00000368799.1:exon3:c.T2508C:p.D836D	rs3120653	939	313	618	0.6603	2.456e-256
chr2	171481684	171481684	G	A	UTR3	DCAF17	ENST00000539783.5:c.*570G>A;ENST00000375255.7:c.*570G>A	NA	NA	rs3795998	428	0	427	0.9977	3.05e-256
chr4	55432027	55432027	G	A	UTR3	CLOCK	ENST00000309964.8:c.*3388C>T	NA	NA	rs6832769	429	0	427	1	3.05e-256
chr6	62177194	62177194	C	T	exonic	KHDRBS2	NA	unknown	UNKNOWN	rs6921170	427	0	427	1	3.05e-256
chr16	160055	160055	C	G	intergenic	HBZ;HBM	dist=5552;dist=5923	NA	NA	rs8044466	428	0	427	0.9977	3.05e-256
chr16	7712044	7712044	C	G	UTR3	RBFOX1	ENST00000550418.5:c.*1299C>G;ENST00000311745.9:c.*1299C>G;ENST00000355637.8:c.*1421C>G;ENST00000340209.8:c.*1299C>G;ENST00000620507.4:c.*1299C>G	NA	NA	rs6501012	427	0	427	1	3.05e-256
chr1	172411735	172411735	C	A	UTR3	DNM3	ENST00000367731.5:c.*3894C>A;ENST00000627582.2:c.*3894C>A	NA	NA	rs4916255	429	0	426	1	1.2186e-255
chr15	20285248	20285248	C	T	intergenic	RP11-173D3.1;RP11-509A17.3	dist=137295;dist=59488	NA	NA	rs2650884	428	0	426	0.9977	1.2186e-255
chr3	135259422	135259422	T	C	UTR3	EPHB1	ENST00000398015.7:c.*302T>C	NA	NA	rs6786165	425	0	425	1	4.8686e-255
chr8	28564971	28564971	G	A	UTR3	FZD3	ENST00000537916.2:c.*1960G>A;ENST00000240093.7:c.*1960G>A	NA	NA	rs4732863	426	0	425	1	4.8686e-255
chr3	93470632	93470632	T	C	intergenic	NONE;RNU6-488P	dist=NONE;dist=373132	NA	NA	NA	507	28	474	0.9405	7.0026e-255
chr1	6101015	6101015	T	A	UTR3	KCNAB2	ENST00000378097.5:c.*2441T>A;ENST00000341524.5:c.*2441T>A;ENST00000352527.5:c.*2441T>A;ENST00000164247.5:c.*2441T>A;ENST00000378083.7:c.*2441T>A	NA	NA	rs1056866	430	1	428	0.9977	8.216e-255
chr18	21870342	21870342	A	G	UTR3	MIB1	ENST00000261537.6:c.*5676A>G	NA	NA	rs14062	427	0	424	1	1.9451e-254
chr11	83459312	83459312	A	G	UTR3	DLG2	ENST00000280241.12:c.*506T>C;ENST00000398309.6:c.*506T>C;ENST00000426717.6:c.*506T>C;ENST00000376104.6:c.*506T>C;ENST00000418306.6:c.*506T>C	NA	NA	rs4533060	426	0	423	0.9976	7.7714e-254
chr1	162846016	162846016	G	A	intergenic	HSD17B7;CCDC190	dist=33487;dist=5300	NA	NA	rs10799873	423	0	422	1	3.1049e-253
chr1	22119498	22119498	C	T	UTR3	WNT4	ENST00000290167.10:c.*552G>A	NA	NA	rs3765351	424	0	420	0.9976	4.956e-252
chr2	38983980	38983980	T	C	UTR3	SOS1	ENST00000426016.5:c.*1844A>G;ENST00000402219.6:c.*1844A>G	NA	NA	rs10166395	424	0	420	1	4.956e-252
chr11	2619189	2619189	T	C	ncRNA_exonic	KCNQ1OT1	NA	NA	NA	rs7944966	424	0	420	0.9953	4.956e-252
chr13	18212185	18212185	C	T	ncRNA_intronic	FAM230C	NA	NA	NA	NA	449	5	433	0.9665	1.0237e-251
chr11	1017154	1017154	T	G	exonic	MUC6	NA	unknown	UNKNOWN	rs112965257	1851	1090	714	0.3868	1.3361e-251
chr1	116067606	116067606	G	A	UTR3	SLC22A15	ENST00000369503.8:c.*498G>A	NA	NA	rs1281744	419	0	419	1	1.98e-251
chr2	29192926	29192926	G	A	UTR3	ALK	ENST00000389048.7:c.*298C>T;ENST00000618119.4:c.*298C>T	NA	NA	rs1728828	419	0	419	1	1.98e-251
chr16	79594905	79594905	A	G	UTR3	MAF	ENST00000393350.1:c.*3876T>C	NA	NA	rs30413	422	0	419	1	1.98e-251
chr1	39841226	39841226	T	C	UTR3	TRIT1	ENST00000537440.5:c.*518A>G;ENST00000441669.6:c.*518A>G;ENST00000316891.9:c.*518A>G;ENST00000372818.5:c.*518A>G	NA	NA	rs7315	422	0	418	0.9976	7.9107e-251
chr2	227313109	227313109	C	G	ncRNA_intronic	AC097662.2	NA	NA	NA	rs10188531	420	0	418	1	7.9107e-251
chr5	144475468	144475468	A	G	UTR3	KCTD16	ENST00000507359.3:c.*1354A>G	NA	NA	rs349704	419	0	418	1	7.9107e-251
chr8	28563559	28563559	G	A	UTR3	FZD3	ENST00000537916.2:c.*548G>A;ENST00000240093.7:c.*548G>A	NA	NA	rs13265312	419	0	418	1	7.9107e-251
chr13	102732474	102732474	G	A	exonic	CCDC168	NA	nonsynonymous SNV	CCDC168:ENST00000322527.3:exon4:c.C18223T:p.R6075C	rs9300756	419	0	418	1	7.9107e-251
chr15	55466995	55466995	T	C	exonic	DYX1C1	NA	nonsynonymous SNV	DYX1C1:ENST00000348518.4:exon4:c.A572G:p.E191G,DYX1C1:ENST00000448430.6:exon4:c.A572G:p.E191G,DYX1C1:ENST00000457155.6:exon4:c.A572G:p.E191G,DYX1C1:ENST00000321149.7:exon5:c.A572G:p.E191G	rs600753	419	0	418	0.9976	7.9107e-251
chr22	28704989	28704989	C	G	intronic	CHEK2	NA	NA	NA	rs5762752	420	0	418	1	7.9107e-251
chr3	193696991	193696991	T	C	UTR3	OPA1	ENST00000361150.6:c.*2391T>C;ENST00000361510.6:c.*2391T>C;ENST00000361715.6:c.*2391T>C;ENST00000361828.6:c.*2391T>C;ENST00000361908.7:c.*2391T>C;ENST00000392438.7:c.*2391T>C	NA	NA	rs11719309	422	0	417	0.9905	3.1605e-250
chr14	80840874	80840874	T	G	intronic	CEP128	NA	NA	NA	rs7142753	417	0	417	1	3.1605e-250
chr20	17990910	17990910	T	G	UTR3	MGME1	ENST00000377710.9:c.*801T>G;ENST00000377709.1:c.*801T>G;ENST00000377704.4:c.*724T>G	NA	NA	rs7010	420	0	417	1	3.1605e-250
chr11	1017158	1017158	G	T	exonic	MUC6	NA	unknown	UNKNOWN	rs36143620	1815	1098	711	0.3926	3.3743e-250
chr7	27162670	27162670	A	G	UTR3	HOXA9	ENST00000343483.6:c.*933T>C	NA	NA	rs10259620	428	2	423	0.9953	4.428e-250
chr2	38070027	38070027	C	A	UTR3	CYP1B1	ENST00000610745.4:c.*695G>T	NA	NA	rs10916	419	0	416	0.9976	1.2627e-249
chr13	20139555	20139555	G	T	UTR3	GJA3	ENST00000241125.3:c.*2426C>A	NA	NA	rs6490521	418	0	416	1	1.2627e-249
chr14	20477329	20477329	T	C	upstream;downstream	RP11-203M5.8;PNP	dist=235;dist=235	NA	NA	rs1760933	417	0	416	1	1.2627e-249
chr11	1017384	1017384	G	C	exonic	MUC6	NA	unknown	UNKNOWN	rs34095361	1788	1076	707	0.3959	3.2921e-249
chr4	70820529	70820529	C	G	UTR3	GRSF1	ENST00000254799.10:c.*358G>C;ENST00000545193.5:c.*358G>C;ENST00000502323.5:c.*358G>C	NA	NA	rs7670981	415	0	415	1	5.0447e-249
chr11	1017691	1017691	C	G	exonic	MUC6	NA	unknown	UNKNOWN	rs77359624	1609	910	693	0.4315	1.1533e-248
chr1	116931775	116931775	A	G	intronic	PTGFRN	NA	NA	NA	rs10801915	415	0	414	1	2.0154e-248
chr3	191394263	191394263	A	T	UTR3	CCDC50	ENST00000392455.7:c.*2503A>T	NA	NA	rs538465	416	0	414	1	2.0154e-248
chr4	125317769	125317769	A	T	exonic	FAT4	NA	nonsynonymous SNV	FAT4:ENST00000394329.7:exon1:c.A1358T:p.Q453L	rs6847454	415	0	414	1	2.0154e-248
chr7	73832166	73832166	C	T	UTR3	CLDN4	ENST00000435050.1:c.*335C>T;ENST00000431918.1:c.*335C>T;ENST00000340958.3:c.*335C>T	NA	NA	rs1127156	415	0	414	0.9976	2.0154e-248
chr10	92654810	92654810	A	T	UTR3	KIF11	ENST00000260731.4:c.*1014A>T	NA	NA	rs4933734	420	1	417	0.9976	3.3146e-248
chr1	200565120	200565120	C	T	exonic	KIF14	NA	synonymous SNV	KIF14:ENST00000614960.4:exon24:c.G4020A:p.E1340E	rs7543730	416	0	413	0.9976	8.052e-248
chr7	28351472	28351472	C	T	intronic	CREB5	NA	NA	NA	rs11772770	413	0	413	1	8.052e-248
chr11	5201149	5201149	G	A	upstream	OR51V1	dist=449	NA	NA	rs7937649	413	0	413	1	8.052e-248
chr14	93227258	93227258	T	G	UTR3	UBR7	ENST00000013070.10:c.*223T>G	NA	NA	rs10144530	414	0	413	1	8.052e-248
chr15	78500659	78500659	G	A	UTR3	IREB2	ENST00000258886.12:c.*2516G>A	NA	NA	rs12441256	414	0	413	1	8.052e-248
chr4	102891342	102891342	A	G	intronic	SLC9B1	NA	NA	NA	rs223308	418	1	416	0.9976	1.3211e-247
chr1	11027467	11027467	G	A	exonic	MASP2	NA	synonymous SNV	MASP2:ENST00000400897.7:exon11:c.C1479T:p.S493S	rs1782455	415	0	412	1	3.2169e-247
chr4	17486663	17486663	T	G	UTR3	QDPR	ENST00000281243.9:c.*468A>C;ENST00000428702.6:c.*468A>C	NA	NA	rs699460	414	0	412	1	3.2169e-247
chr4	55430730	55430730	G	A	UTR3	CLOCK	ENST00000309964.8:c.*4685C>T	NA	NA	rs1056545	413	0	412	1	3.2169e-247
chr3	191396801	191396801	G	A	UTR3	CCDC50	ENST00000392455.7:c.*5041G>A	NA	NA	rs293847	411	0	411	1	1.2852e-246
chr15	60489540	60489540	G	A	ncRNA_intronic	RORA-AS1	NA	NA	NA	rs6494203	412	0	411	1	1.2852e-246
chr10	11330252	11330252	G	C	UTR3	CELF2	ENST00000636488.1:c.*1199G>C;ENST00000416382.6:c.*1199G>C;ENST00000632728.1:c.*1199G>C;ENST00000399850.7:c.*1199G>C	NA	NA	rs6602492	411	0	410	1	5.1346e-246
chrX	47585480	47585480	G	C	UTR3	TIMP1	ENST00000456754.6:c.*66G>C	NA	NA	rs5953060	410	0	410	1	5.1346e-246
chr1	204553460	204553460	A	G	UTR3	MDM4	ENST00000367183.7:c.*3778A>G;ENST00000391947.6:c.*4760A>G;ENST00000454264.6:c.*3778A>G;ENST00000612738.4:c.*3778A>G;ENST00000614459.4:c.*3778A>G;ENST00000616250.4:c.*4421A>G;ENST00000367182.7:c.*3778A>G;ENST00000621032.4:c.*4251A>G	NA	NA	rs78215536	921	316	596	0.6521	1.5298e-245
chr1	158685246	158685246	G	A	exonic	SPTA1	NA	unknown	UNKNOWN	rs435080	411	0	409	1	2.0513e-245
chr2	166036278	166036278	C	T	exonic	SCN1A	NA	nonsynonymous SNV	SCN1A:ENST00000375405.7:exon16:c.G3166A:p.A1056T,SCN1A:ENST00000409050.1:exon16:c.G3115A:p.A1039T,SCN1A:ENST00000640036.1:exon16:c.G3166A:p.A1056T,SCN1A:ENST00000635750.1:exon17:c.G3166A:p.A1056T,SCN1A:ENST00000635776.1:exon17:c.G3166A:p.A1056T,SCN1A:ENST00000303395.8:exon18:c.G3199A:p.A1067T,SCN1A:ENST00000637988.1:exon19:c.G3166A:p.A1056T	rs2298771	414	0	409	1	2.0513e-245
chr4	55430740	55430740	A	G	UTR3	CLOCK	ENST00000309964.8:c.*4675T>C	NA	NA	rs5863	413	0	409	1	2.0513e-245
chr13	18211988	18211988	C	G	ncRNA_intronic	FAM230C	NA	NA	NA	NA	772	202	562	0.7299	2.1825e-245
chr7	100958648	100958648	C	T	exonic	MUC3A	NA	nonsynonymous SNV	MUC3A:ENST00000483366.5:exon2:c.C6869T:p.S2290F	rs28617762	715	117	525	0.7405	2.6366e-245
chr5	90725051	90725051	A	C	intronic	ADGRV1	NA	NA	NA	rs7723259	415	1	412	0.9976	3.3335e-245
chr7	70787199	70787199	A	G	intronic	AUTS2	NA	NA	NA	rs2293500	416	1	412	0.9976	3.3335e-245
chr11	1017302	1017302	G	C	exonic	MUC6	NA	unknown	UNKNOWN	rs35330958	1712	1010	692	0.4061	4.1735e-245
chr3	75669202	75669202	T	C	intergenic	FRG2C;LINC00960	dist=1982;dist=3189	NA	NA	rs9755233	943	260	580	0.6183	4.7479e-245
chr1	11106245	11106245	C	T	downstream	MTOR	dist=290	NA	NA	rs6540964	434	3	417	0.9929	6.2075e-245
chr11	1016894	1016894	G	A	exonic	MUC6	NA	unknown	UNKNOWN	rs34281988	2335	1592	728	0.3134	1.8892e-244
chr8	132125665	132125665	C	T	UTR3	KCNQ3	ENST00000388996.9:c.*3597G>A;ENST00000621976.1:c.*3597G>A	NA	NA	rs1025436	408	0	407	1	3.2741e-244
chr7	100958135	100958135	T	C	exonic	MUC3A	NA	nonsynonymous SNV	MUC3A:ENST00000483366.5:exon2:c.T6356C:p.M2119T	NA	769	133	531	0.7843	3.4727e-244
chr7	100958721	100958721	G	C	exonic	MUC3A	NA	synonymous SNV	MUC3A:ENST00000483366.5:exon2:c.G6942C:p.T2314T	rs62483691	1381	282	584	0.4253	5.2826e-244
chr7	22943981	22943981	T	C	UTR3	FAM126A	ENST00000432176.6:c.*1608A>G	NA	NA	rs10488277	412	1	410	0.9951	5.295e-244
chr1	11019020	11019020	A	G	intronic	RP4-635E18.9;TARDBP	NA	NA	NA	rs2273348	407	0	406	1	1.308e-243
chr3	408149	408149	A	G	UTR3	CHL1	ENST00000256509.6:c.*2438A>G;ENST00000620033.4:c.*2438A>G	NA	NA	rs4328791	407	0	406	1	1.308e-243
chr4	79903734	79903734	A	G	UTR3	ANTXR2	ENST00000403729.6:c.*3695T>C	NA	NA	rs4611863	406	0	406	1	1.308e-243
chr19	54727663	54727663	A	G	exonic	KIR3DL3	NA	synonymous SNV	KIR3DL3:ENST00000291860.1:exon4:c.A408G:p.S136S	rs62132664	412	0	406	0.9927	1.308e-243
chr22	28704723	28704723	T	C	intronic	CHEK2	NA	NA	NA	rs1547014	407	0	406	1	1.308e-243
chr11	1016978	1016978	T	G	exonic	MUC6	NA	unknown	UNKNOWN	rs76461263	1943	944	683	0.3537	1.6729e-243
chr3	193695160	193695160	T	C	UTR3	OPA1	ENST00000361150.6:c.*560T>C;ENST00000361510.6:c.*560T>C;ENST00000361715.6:c.*560T>C;ENST00000361828.6:c.*560T>C;ENST00000361908.7:c.*560T>C;ENST00000392438.7:c.*560T>C	NA	NA	rs7643844	405	0	405	1	5.2256e-243
chr1	154583790	154583790	G	A	UTR3	ADAR	ENST00000368474.8:c.*1016C>T;ENST00000368471.7:c.*1016C>T	NA	NA	rs1127314	406	0	404	1	2.0877e-242
chr2	61049128	61049128	G	A	UTR3	PEX13	ENST00000295030.5:c.*358G>A	NA	NA	rs1177230	407	0	404	0.9975	2.0877e-242
chr2	111128755	111128755	C	T	UTR3	BCL2L11	ENST00000337565.9:c.*4C>T;ENST00000405953.5:c.*4C>T	NA	NA	rs13429049	405	0	403	1	8.3404e-242
chr3	195788746	195788746	G	C	exonic	MUC4	NA	nonsynonymous SNV	MUC4:ENST00000475231.5:exon2:c.C2834G:p.T945S	rs2641776	407	0	403	1	8.3404e-242
chr15	38356774	38356774	C	T	UTR3	SPRED1	ENST00000299084.8:c.*5110C>T	NA	NA	rs8026118	404	0	403	1	8.3404e-242
chr15	78500629	78500629	C	T	UTR3	IREB2	ENST00000258886.12:c.*2486C>T	NA	NA	rs12441192	405	0	403	0.9975	8.3404e-242
chr16	8783023	8783023	T	A	UTR3	ABAT	ENST00000268251.12:c.*1593T>A;ENST00000396600.6:c.*1593T>A	NA	NA	rs1061842	403	0	403	1	8.3404e-242
chr22	17536819	17536819	A	G	intronic	CECR2	NA	NA	NA	rs174335	406	0	403	0.9975	8.3404e-242
chr13	31332154	31332154	T	C	UTR3	B3GLCT	ENST00000343307.4:c.*2486T>C	NA	NA	rs4057	412	2	409	0.9951	1.0934e-241
chr6	53923563	53923563	A	G	UTR3	LRRC1	ENST00000370888.5:c.*770A>G	NA	NA	rs1543356	409	1	406	0.9975	1.3358e-241
chr1	160427464	160427464	G	T	UTR3	VANGL2	ENST00000368061.2:c.*2086G>T	NA	NA	rs1324739	409	0	402	1	3.332e-241
chr1	183143431	183143431	T	C	UTR3	LAMC1	ENST00000258341.4:c.*641T>C	NA	NA	rs944970	403	0	402	1	3.332e-241
chr11	105980888	105980888	C	T	UTR3	GRIA4	ENST00000282499.9:c.*1149C>T;ENST00000393127.6:c.*1316C>T;ENST00000530497.1:c.*1149C>T	NA	NA	rs594592	403	0	402	1	3.332e-241
chr12	64879256	64879256	C	T	UTR3	TBC1D30	ENST00000542120.5:c.*3468C>T	NA	NA	rs3741742	404	0	402	0.9975	3.332e-241
chr21	21432354	21432354	C	T	intronic	NCAM2	NA	NA	NA	rs2826833	403	0	402	1	3.332e-241
chrX	55624568	55624568	T	C	exonic	FOXR2	NA	nonsynonymous SNV	FOXR2:ENST00000339140.4:exon1:c.T857C:p.V286A	rs2375465	403	0	402	1	3.332e-241
chr1	95680412	95680412	A	G	ncRNA_intronic	RP11-286B14.1	NA	NA	NA	rs6693882	404	0	401	0.9975	1.3311e-240
chr3	406380	406380	A	G	UTR3	CHL1	ENST00000256509.6:c.*669A>G;ENST00000397491.6:c.*669A>G;ENST00000620033.4:c.*669A>G	NA	NA	rs3956164	405	0	401	1	1.3311e-240
chr6	146436166	146436166	G	A	UTR3	GRM1	ENST00000492807.6:c.*2319G>A;ENST00000361719.6:c.*1370G>A;ENST00000282753.5:c.*1370G>A	NA	NA	rs362820	404	0	401	1	1.3311e-240
chr7	91209554	91209554	G	C	UTR3	CDK14	ENST00000380050.7:c.*2418G>C;ENST00000265741.7:c.*2418G>C;ENST00000406263.5:c.*2418G>C;ENST00000436577.3:c.*2418G>C	NA	NA	rs3814098	402	0	401	1	1.3311e-240
chr7	120788553	120788553	G	A	UTR3	TSPAN12	ENST00000222747.7:c.*39C>T;ENST00000415871.5:c.*39C>T	NA	NA	rs41622	403	0	401	1	1.3311e-240
chr7	123114304	123114304	G	A	UTR3	SLC13A1	ENST00000194130.6:c.*1214C>T	NA	NA	rs6962039	405	0	401	1	1.3311e-240
chr15	78499390	78499390	G	A	UTR3	IREB2	ENST00000258886.12:c.*1247G>A	NA	NA	rs8033501	403	0	401	1	1.3311e-240
chr1	161623559	161623559	C	T	UTR3	FCGR3B	ENST00000367964.6:c.*956G>A;ENST00000613418.4:c.*956G>A;ENST00000614870.4:c.*956G>A;ENST00000294800.7:c.*956G>A	NA	NA	rs61803002	401	0	400	1	5.3179e-240
chr3	148742680	148742680	C	A	UTR3	AGTR1	ENST00000497524.5:c.*565C>A;ENST00000349243.7:c.*565C>A;ENST00000404754.2:c.*565C>A;ENST00000418473.6:c.*565C>A;ENST00000402260.1:c.*565C>A	NA	NA	rs440881	401	0	400	1	5.3179e-240
chr13	75286668	75286668	C	A	UTR3	TBC1D4	ENST00000377625.6:c.*124G>T;ENST00000431480.6:c.*124G>T;ENST00000377636.7:c.*124G>T	NA	NA	rs534538	404	0	400	1	5.3179e-240
chr15	89683716	89683716	C	A	exonic	PEX11A	NA	synonymous SNV	PEX11A:ENST00000561257.1:exon3:c.G312T:p.L104L	rs7169981	400	0	400	1	5.3179e-240
chr4	169394345	169394345	C	T	UTR3	NEK1	ENST00000439128.6:c.*165G>A;ENST00000511633.5:c.*165G>A;ENST00000510533.5:c.*165G>A;ENST00000507142.5:c.*165G>A;ENST00000512193.5:c.*165G>A	NA	NA	rs4692721	405	1	403	0.9975	8.4551e-240
chr10	93077714	93077714	C	T	UTR3	CYP26A1	ENST00000371531.5:c.*410C>T;ENST00000224356.4:c.*410C>T	NA	NA	rs4917998	400	0	399	1	2.1245e-239
chr12	20752763	20752763	C	T	UTR3	SLCO1C1	ENST00000540354.5:c.*235C>T;ENST00000266509.6:c.*235C>T;ENST00000545102.1:c.*284C>T	NA	NA	rs953002	400	0	399	1	2.1245e-239
chr3	195780295	195780295	A	G	exonic	MUC4	NA	nonsynonymous SNV	MUC4:ENST00000475231.5:exon2:c.T11285C:p.L3762P	rs79358488	800	233	559	0.7005	8.8562e-239
chr13	18211797	18211797	A	T	ncRNA_intronic	FAM230C	NA	NA	NA	NA	865	290	574	0.6636	3.2486e-238
chr1	111500010	111500010	A	G	exonic	ADORA3	NA	synonymous SNV	ADORA3:ENST00000241356.4:exon2:c.T897C:p.A299A	rs2229155	400	0	397	1	3.3907e-238
chr13	26515731	26515731	G	T	intergenic	CDK8;WASF3	dist=110493;dist=41972	NA	NA	rs9512233	400	0	397	0.9975	3.3907e-238
chr16	173707	173707	A	G	UTR3	HBA2	ENST00000251595.10:c.*107A>G;ENST00000397806.1:c.*107A>G	NA	NA	rs2541640	398	0	397	1	3.3907e-238
chr22	11477586	11477586	A	G	intergenic	5_8S_rRNA;NONE	dist=227627;dist=NONE	NA	NA	NA	398	0	397	0.9975	3.3907e-238
chr1	9454787	9454787	T	C	intergenic	RNA5SP40;RP13-392I16.1	dist=17009;dist=46305	NA	NA	rs4926491	401	1	400	0.9975	5.3512e-238
chrMT	750	750	A	G	intergenic	NONE;NONE	dist=NONE;dist=NONE	NA	NA	rs2853518	404	1	400	0.9975	5.3512e-238
chr1	116934764	116934764	G	T	intronic	PTGFRN	NA	NA	NA	rs6691776	398	0	396	1	1.3546e-237
chr17	71785618	71785618	C	G	intergenic	AC118653.2;RP11-465C12.1	dist=188340;dist=44252	NA	NA	rs11656612	396	0	396	1	1.3546e-237
chr1	195042515	195042515	T	C	intergenic	RNU6-983P;LINC01724	dist=554310;dist=1002481	NA	NA	rs727954	398	0	395	0.995	5.4115e-237
chr3	105719962	105719962	G	A	intronic	CBLB	NA	NA	NA	rs7624400	395	0	395	1	5.4115e-237
chr3	193697890	193697890	T	C	downstream	OPA1	dist=67	NA	NA	rs12152411	396	0	395	1	5.4115e-237
chr8	28566491	28566491	C	T	UTR3	FZD3	ENST00000537916.2:c.*3480C>T;ENST00000240093.7:c.*3480C>T	NA	NA	rs12549362	396	0	395	1	5.4115e-237
chr1	46933071	46933071	G	C	intronic	CYP4A11	NA	NA	NA	rs3890011	400	1	398	0.995	8.4981e-237
chr1	183143629	183143629	A	G	UTR3	LAMC1	ENST00000258341.4:c.*839A>G	NA	NA	rs6424890	397	0	394	1	2.1618e-236
chr4	102890220	102890220	A	C	intronic	SLC9B1	NA	NA	NA	rs223310	398	0	394	0.9975	2.1618e-236
chr1	11844019	11844019	T	C	ncRNA_exonic	NPPA-AS1	NA	NA	NA	rs198358	396	0	393	1	8.6364e-236
chr1	215624672	215624672	G	A	UTR3	USH2A	ENST00000307340.7:c.*1109C>T	NA	NA	rs2797255	394	0	393	1	8.6364e-236
chr1	235549778	235549778	C	T	UTR3	GNG4	ENST00000391854.6:c.*2331G>A;ENST00000450593.5:c.*2331G>A	NA	NA	rs10754680	394	0	393	1	8.6364e-236
chr3	196472333	196472333	G	T	exonic	RNF168	NA	nonsynonymous SNV	RNF168:ENST00000318037.3:exon6:c.C1202A:p.P401Q	rs3796129	393	0	393	1	8.6364e-236
chr11	1017440	1017440	C	T	exonic	MUC6	NA	unknown	UNKNOWN	rs78729877	1726	1043	670	0.3904	1.8404e-235
chr1	109659077	109659077	T	C	exonic	GSTM4	NA	synonymous SNV	GSTM4:ENST00000369833.5:exon5:c.T411C:p.F137F,GSTM4:ENST00000326729.9:exon7:c.T534C:p.F178F,GSTM4:ENST00000336075.6:exon7:c.T534C:p.F178F	rs506008	392	0	392	1	3.4502e-235
chr1	161623678	161623678	A	G	UTR3	FCGR3B	ENST00000367964.6:c.*837T>C;ENST00000613418.4:c.*837T>C;ENST00000614870.4:c.*837T>C;ENST00000294800.7:c.*837T>C	NA	NA	rs61803003	393	0	392	1	3.4502e-235
chr6	32581698	32581698	T	C	exonic	HLA-DRB1	NA	nonsynonymous SNV	HLA-DRB1:ENST00000360004.5:exon3:c.A511G:p.M171V	rs701829	392	0	392	1	3.4502e-235
chr6	142358435	142358435	G	A	intronic	ADGRG6	NA	NA	NA	rs6570507	396	0	392	0.9975	3.4502e-235
chr15	20402808	20402808	A	C	intergenic	RP11-509A17.3;GOLGA6L6	dist=43649;dist=129048	NA	NA	rs3913389	392	0	392	1	3.4502e-235
chr16	33741808	33741808	G	T	intergenic	RP11-23E10.2;IGHV3OR16-12	dist=187400;dist=60956	NA	NA	rs12162029	700	169	529	0.7579	5.0717e-235
chr1	152303673	152303673	C	T	exonic	FLG	NA	nonsynonymous SNV	FLG:ENST00000368799.1:exon3:c.G11213A:p.R3738H	rs77422831	847	274	563	0.6726	5.6576e-235
chr3	93470628	93470628	A	C	intergenic	NONE;RNU6-488P	dist=NONE;dist=373136	NA	NA	NA	523	43	455	0.8801	5.9306e-235
chr1	152304692	152304692	A	G	exonic	FLG	NA	synonymous SNV	FLG:ENST00000368799.1:exon3:c.T10194C:p.S3398S	rs3091276	919	338	577	0.6306	3.2181e-234
chr7	100958906	100958906	G	C	exonic	MUC3A	NA	nonsynonymous SNV	MUC3A:ENST00000483366.5:exon2:c.G7127C:p.S2376T	rs62483695	886	225	547	0.6188	3.979e-234
chr3	193696944	193696944	A	G	UTR3	OPA1	ENST00000361150.6:c.*2344A>G;ENST00000361510.6:c.*2344A>G;ENST00000361715.6:c.*2344A>G;ENST00000361828.6:c.*2344A>G;ENST00000361908.7:c.*2344A>G;ENST00000392438.7:c.*2344A>G	NA	NA	rs1056392	391	0	390	0.9974	5.5062e-234
chr7	78018005	78018005	T	C	UTR3	MAGI2	ENST00000628980.2:c.*1310A>G;ENST00000354212.8:c.*1310A>G;ENST00000419488.5:c.*1310A>G;ENST00000535697.5:c.*1310A>G;ENST00000629359.2:c.*1915A>G;ENST00000637441.1:c.*1121A>G	NA	NA	rs4473963	391	0	390	0.9974	5.5062e-234
chr11	2625287	2625287	G	T	ncRNA_exonic	KCNQ1OT1	NA	NA	NA	rs7129523	391	0	390	1	5.5062e-234
chr3	87992500	87992500	G	A	UTR3	HTR1F	ENST00000319595.5:c.*650G>A	NA	NA	rs2016224	389	0	389	1	2.1996e-233
chr4	17135661	17135661	C	A	intergenic	RP11-141E13.1;RP11-576E20.1	dist=61758;dist=36096	NA	NA	rs629542	391	0	389	1	2.1996e-233
chr7	28351463	28351463	A	G	intronic	CREB5	NA	NA	NA	rs6958133	392	0	389	0.9974	2.1996e-233
chr13	18211952	18211952	T	G	ncRNA_intronic	FAM230C	NA	NA	NA	NA	554	74	476	0.8592	7.106e-233
chr6	32581624	32581624	T	C	exonic	HLA-DRB1	NA	synonymous SNV	HLA-DRB1:ENST00000360004.5:exon3:c.A585G:p.R195R	rs701831	389	0	388	0.9974	8.7873e-233
chr7	13948622	13948622	G	C	intronic	ETV1	NA	NA	NA	rs6461058	390	0	388	1	8.7873e-233
chr11	5225911	5225911	G	A	intronic	HBB	NA	NA	NA	rs1609812	389	0	388	1	8.7873e-233
chr1	172412243	172412243	T	C	UTR3	DNM3	ENST00000367731.5:c.*4402T>C;ENST00000627582.2:c.*4402T>C	NA	NA	rs7528296	884	312	567	0.6451	2.5005e-232
chr2	227312763	227312763	C	T	ncRNA_intronic	AC097662.2	NA	NA	NA	rs7587228	390	0	386	1	1.4023e-231
chr4	46923796	46923796	A	G	UTR3	GABRA4	ENST00000264318.3:c.*4429T>C	NA	NA	rs953380	393	0	386	0.9974	1.4023e-231
chr6	146436074	146436074	T	C	UTR3	GRM1	ENST00000492807.6:c.*2227T>C;ENST00000361719.6:c.*1278T>C;ENST00000282753.5:c.*1278T>C	NA	NA	rs3804294	388	0	386	0.9974	1.4023e-231
chr6	146436075	146436075	G	T	UTR3	GRM1	ENST00000492807.6:c.*2228G>T;ENST00000361719.6:c.*1279G>T;ENST00000282753.5:c.*1279G>T	NA	NA	rs3804293	386	0	386	1	1.4023e-231
chr11	5323193	5323193	T	A	intronic	HBE1;HBG2	NA	NA	NA	rs7951549	386	0	386	1	1.4023e-231
chr16	160180	160180	C	T	intergenic	HBZ;HBM	dist=5677;dist=5798	NA	NA	rs62030339	418	9	407	0.976	1.4454e-231
chr17	80320375	80320375	A	C	UTR3	RNF213	ENST00000319921.4:c.*895A>C	NA	NA	rs6565667	392	1	389	0.9949	2.1529e-231
chr18	52340854	52340854	T	C	exonic	DCC	NA	unknown	UNKNOWN	rs9951523	392	1	389	0.9974	2.1529e-231
chr1	183144984	183144984	C	T	UTR3	LAMC1	ENST00000258341.4:c.*2194C>T	NA	NA	rs1547714	388	0	385	1	5.6021e-231
chr5	161291124	161291124	G	A	UTR3	GABRB2	ENST00000393959.5:c.*2957C>T;ENST00000274547.6:c.*2957C>T	NA	NA	rs168697	390	0	385	1	5.6021e-231
chr20	10306436	10306436	G	T	ncRNA_intronic	SNAP25-AS1	NA	NA	NA	rs3746544	385	0	385	1	5.6021e-231
chr14	100853697	100853697	A	G	ncRNA_intronic	MEG3;MEG8;RP11-123M6.2	NA	NA	NA	rs1998053	393	1	388	0.9974	8.5786e-231
chr1	9985094	9985094	C	G	UTR3	NMNAT1	ENST00000377205.5:c.*2393C>G	NA	NA	rs4073852	384	0	384	1	2.2379e-230
chr20	54169680	54169680	G	A	exonic	CYP24A1	NA	synonymous SNV	CYP24A1:ENST00000395954.3:exon2:c.C126T:p.A42A,CYP24A1:ENST00000395955.7:exon4:c.C552T:p.A184A	rs2296241	390	0	384	1	2.2379e-230
chr12	40490295	40490295	A	C	ncRNA_exonic	MUC19	NA	NA	NA	rs2638878	383	0	383	1	8.94e-230
chr16	33745546	33745546	T	G	intergenic	RP11-23E10.2;IGHV3OR16-12	dist=191138;dist=57218	NA	NA	rs80024711	893	325	564	0.6337	1.6218e-229
chr1	99923192	99923192	T	C	UTR3	AGL	ENST00000361915.7:c.*1541T>C;ENST00000294724.8:c.*1541T>C;ENST00000370163.7:c.*1541T>C;ENST00000370165.7:c.*1541T>C;ENST00000370161.6:c.*1541T>C	NA	NA	rs3766603	834	280	553	0.6639	1.9085e-229
chr11	5323269	5323269	C	T	intronic	HBE1;HBG2	NA	NA	NA	rs7934005	384	0	382	1	3.5713e-229
chr11	36464757	36464757	G	A	UTR3	PRR5L	ENST00000378867.7:c.*2021G>A	NA	NA	rs331435	383	0	382	1	3.5713e-229
chr22	28704997	28704997	G	C	intronic	CHEK2	NA	NA	NA	rs5762753	386	0	382	0.9922	3.5713e-229
chr1	244852152	244852152	A	C	UTR3	HNRNPU	ENST00000444376.7:c.*2298T>G;ENST00000640218.1:c.*2298T>G	NA	NA	rs76210694	840	286	553	0.6583	1.0188e-228
chr11	1016834	1016834	G	A	exonic	MUC6	NA	unknown	UNKNOWN	rs34740154	2123	1430	679	0.3215	1.2526e-228
chr7	43454058	43454058	A	G	intronic	HECW1	NA	NA	NA	rs10232587	382	0	381	1	1.4267e-228
chr11	5311524	5311524	G	T	intronic	HBE1;HBG2	NA	NA	NA	rs12365420	383	0	381	1	1.4267e-228
chr2	55635640	55635640	C	A	UTR3	PNPT1	ENST00000447944.6:c.*597G>T	NA	NA	rs782652	383	0	380	0.9974	5.6992e-228
chr7	83961536	83961536	T	C	exonic	SEMA3A	NA	synonymous SNV	SEMA3A:ENST00000436949.5:exon18:c.A2151G:p.T717T	rs797821	381	0	380	1	5.6992e-228
chr11	92894682	92894682	A	G	UTR3	FAT3	ENST00000409404.6:c.*3569A>G;ENST00000525166.5:c.*3569A>G;ENST00000533797.1:c.*3569A>G	NA	NA	rs10830954	381	0	380	1	5.6992e-228
chr2	227312185	227312185	A	C	ncRNA_intronic	AC097662.2	NA	NA	NA	rs2070735	385	1	383	0.9974	8.616e-228
chr11	1017421	1017421	G	T	exonic	MUC6	NA	unknown	UNKNOWN	rs35549382	1899	1225	661	0.3496	8.7951e-228
chr8	28568746	28568746	G	A	UTR3	FZD3	ENST00000537916.2:c.*5735G>A;ENST00000240093.7:c.*5735G>A	NA	NA	rs352217	380	0	379	1	2.2767e-227
chr8	103332562	103332562	T	C	UTR3	FZD6	ENST00000522566.5:c.*1053T>C;ENST00000358755.4:c.*1053T>C	NA	NA	rs2687355	382	0	379	0.9974	2.2767e-227
chr3	195781628	195781628	C	T	exonic	MUC4	NA	nonsynonymous SNV	MUC4:ENST00000475231.5:exon2:c.G9952A:p.A3318T	rs62282475	458	23	420	0.9251	3.8021e-227
chr15	30942376	30942376	C	T	UTR3	FAN1	ENST00000362065.8:c.*814C>T	NA	NA	rs2949568	384	0	378	0.9974	9.0947e-227
chr1	116933360	116933360	G	T	intronic	PTGFRN	NA	NA	NA	rs2491110	382	1	381	0.9974	1.3678e-226
chr1	9258342	9258342	T	C	intronic	H6PD	NA	NA	NA	rs3753163	382	0	377	0.9974	3.6331e-226
chr7	34153150	34153150	G	C	exonic	BMPER	NA	synonymous SNV	BMPER:ENST00000297161.6:exon16:c.G1935C:p.T645T	rs6968741	380	0	377	0.9974	3.6331e-226
chr13	20187624	20187624	A	G	UTR3	GJB2	ENST00000382848.4:c.*1277T>C;ENST00000382844.1:c.*1277T>C	NA	NA	rs7988691	378	0	377	1	3.6331e-226
chr15	60492480	60492480	C	A	ncRNA_intronic	RORA-AS1	NA	NA	NA	rs7166059	379	0	377	0.9974	3.6331e-226
chr1	152309472	152309472	G	A	exonic	FLG	NA	nonsynonymous SNV	FLG:ENST00000368799.1:exon3:c.C5414T:p.A1805V	rs12405241	830	280	546	0.661	4.0697e-226
chr4	2088681	2088681	G	C	intronic	POLN	NA	NA	NA	rs3135059	379	0	376	0.9947	1.4513e-225
chr11	115639837	115639837	T	C	ncRNA_exonic	AP000997.2	NA	NA	NA	rs1698191	376	0	376	1	1.4513e-225
chr4	1435426	1435426	T	A	intergenic	NKX1-1;RP13-1016M1.2	dist=29095;dist=114858	NA	NA	NA	2755	2046	691	0.2523	1.4601e-225
chr6	166157955	166157955	C	T	UTR3	T	ENST00000296946.6:c.*360G>A;ENST00000366871.7:c.*360G>A	NA	NA	rs1056053	380	1	379	0.9974	2.1714e-225
chr13	61104802	61104802	C	T	intergenic	LINC01442;MIR3169	dist=163034;dist=94996	NA	NA	rs75775703	378	0	375	1	5.7975e-225
chr14	53037075	53037075	T	C	ncRNA_splicing	RP11-368P15.3	ENST00000556988.1:exon1:c.319+2T>C	NA	NA	rs4898777	380	1	378	0.9974	8.6514e-225
chr17	80320436	80320436	G	A	UTR3	RNF213	ENST00000319921.4:c.*956G>A	NA	NA	rs6565668	380	1	378	0.9974	8.6514e-225
chr6	80344798	80344798	G	A	UTR3	BCKDHB	ENST00000320393.8:c.*994G>A	NA	NA	rs4502885	377	0	374	0.9947	2.3159e-224
chr11	22378934	22378934	T	G	UTR3	SLC17A6	ENST00000263160.3:c.*1194T>G	NA	NA	rs12420269	385	2	380	0.9948	2.6262e-224
chr12	20858546	20858546	T	G	exonic	RP11-545J16.1;SLCO1B3	NA	nonsynonymous SNV	SLCO1B3:ENST00000261196.6:exon3:c.T334G:p.S112A,RP11-545J16.1:ENST00000381541.7:exon3:c.T334G:p.S112A,RP11-545J16.1:ENST00000540229.1:exon3:c.T334G:p.S112A,SLCO1B3:ENST00000381545.7:exon5:c.T334G:p.S112A	rs4149117	380	1	377	0.9974	3.4469e-224
chrX	85279377	85279377	A	C	UTR3	POF1B	ENST00000262753.8:c.*44T>G	NA	NA	rs2227090	389	4	384	0.9871	8.5137e-224
chr1	209830854	209830854	C	G	exonic	DIEXF	NA	unknown	UNKNOWN	rs585627	375	0	373	1	9.2512e-224
chr2	97198551	97198551	T	C	intronic	ANKRD36	NA	NA	NA	rs56159881	374	0	373	1	9.2512e-224
chr3	407296	407296	A	T	UTR3	CHL1	ENST00000256509.6:c.*1585A>T;ENST00000620033.4:c.*1585A>T	NA	NA	rs1065035	373	0	373	1	9.2512e-224
chr4	52022333	52022333	G	A	UTR3	SGCB	ENST00000381431.9:c.*1624C>T	NA	NA	rs225163	376	0	373	0.9973	9.2512e-224
chr11	5057847	5057847	T	G	downstream	OR52E2	dist=803	NA	NA	rs11035382	373	0	373	1	9.2512e-224
chr3	93470437	93470437	T	G	intergenic	NONE;RNU6-488P	dist=NONE;dist=373327	NA	NA	NA	413	10	395	0.9587	1.9562e-223
chr1	97720521	97720521	T	C	UTR3	DPYD	ENST00000306031.5:c.*367A>G	NA	NA	rs1333718	372	0	372	1	3.6955e-223
chr10	8074635	8074635	G	A	UTR3	GATA3	ENST00000379328.7:c.*612G>A;ENST00000346208.3:c.*612G>A	NA	NA	rs1058240	373	0	372	1	3.6955e-223
chr11	5322303	5322303	A	G	intronic	HBE1;HBG2	NA	NA	NA	rs4910749	373	0	372	1	3.6955e-223
chr13	36303741	36303741	T	C	UTR3	SPG20	ENST00000438666.6:c.*624A>G;ENST00000451493.5:c.*624A>G;ENST00000355182.8:c.*624A>G;ENST00000494062.2:c.*624A>G	NA	NA	rs2148049	375	0	372	0.9973	3.6955e-223
chr2	151633944	151633944	A	G	exonic	NEB	NA	nonsynonymous SNV	NEB:ENST00000603639.5:exon63:c.T9124C:p.C3042R,NEB:ENST00000604864.5:exon63:c.T9124C:p.C3042R,NEB:ENST00000397345.7:exon65:c.T9124C:p.C3042R,NEB:ENST00000427231.6:exon65:c.T9124C:p.C3042R,NEB:ENST00000618972.4:exon65:c.T9124C:p.C3042R	rs6710212	379	1	375	0.9973	5.4714e-223
chr1	117073313	117073313	A	G	intronic	TTF2	NA	NA	NA	rs1289675	375	0	371	1	1.4762e-222
chr2	186678500	186678500	G	C	ncRNA_intronic	AC017101.10	NA	NA	NA	rs11902171	372	0	371	1	1.4762e-222
chr3	122285765	122285765	C	G	UTR3	CASR	ENST00000639785.1:c.*574C>G;ENST00000638421.1:c.*574C>G;ENST00000498619.4:c.*574C>G;ENST00000490131.7:c.*574C>G	NA	NA	rs6438718	374	0	371	0.9973	1.4762e-222
chr3	193695943	193695943	A	G	UTR3	OPA1	ENST00000361150.6:c.*1343A>G;ENST00000361510.6:c.*1343A>G;ENST00000361715.6:c.*1343A>G;ENST00000361828.6:c.*1343A>G;ENST00000361908.7:c.*1343A>G;ENST00000392438.7:c.*1343A>G	NA	NA	rs1056366	373	0	371	1	1.4762e-222
chr12	32790993	32790993	C	T	UTR3	PKP2	ENST00000340811.8:c.*1431G>A;ENST00000070846.10:c.*1431G>A	NA	NA	rs1046150	374	0	371	0.9946	1.4762e-222
chr12	20753238	20753238	C	T	UTR3	SLCO1C1	ENST00000266509.6:c.*710C>T	NA	NA	rs7295794	378	1	374	0.9947	2.1798e-222
chr7	80646139	80646139	A	C	UTR5	CD36	ENST00000435819.5:c.-602A>C;ENST00000309881.11:c.-602A>C;ENST00000433696.6:c.-602A>C;ENST00000538969.5:c.-602A>C;ENST00000544133.5:c.-602A>C;ENST00000394788.7:c.-602A>C;ENST00000447544.6:c.-602A>C	NA	NA	rs1049654	370	0	370	1	5.8969e-222
chr9	84811058	84811058	G	A	UTR3	NTRK2	ENST00000395882.5:c.*479G>A;ENST00000359847.3:c.*479G>A	NA	NA	rs1047896	370	0	370	1	5.8969e-222
chr12	46183958	46183958	A	G	UTR3	SLC38A1	ENST00000398637.9:c.*5012T>C	NA	NA	rs15750	377	1	373	0.992	8.6846e-222
chr1	152307556	152307556	T	C	exonic	FLG	NA	nonsynonymous SNV	FLG:ENST00000368799.1:exon3:c.A7330G:p.K2444E	rs71625200	818	273	535	0.6605	9.74e-222
chr1	152310441	152310441	G	T	exonic	FLG	NA	nonsynonymous SNV	FLG:ENST00000368799.1:exon3:c.C4445A:p.S1482Y	rs11204978	826	286	538	0.6529	1.289e-221
chr2	44945786	44945786	G	A	UTR3	SIX3	ENST00000260653.4:c.*1026G>A	NA	NA	rs13022334	370	0	369	1	2.3556e-221
chr2	152760906	152760906	C	T	UTR3	ARL6IP6	ENST00000326446.9:c.*1066C>T	NA	NA	rs1128804	371	0	369	1	2.3556e-221
chr4	46926817	46926817	C	T	UTR3	GABRA4	ENST00000264318.3:c.*1408G>A	NA	NA	rs17599102	371	0	369	1	2.3556e-221
chr10	13492851	13492851	A	G	exonic	BEND7	NA	synonymous SNV	BEND7:ENST00000378605.3:exon4:c.T480C:p.P160P,BEND7:ENST00000341083.7:exon5:c.T441C:p.P147P	rs2251555	369	0	369	1	2.3556e-221
chr13	32442906	32442906	T	C	exonic	N4BP2L2	NA	nonsynonymous SNV	N4BP2L2:ENST00000504114.5:exon6:c.A1586G:p.N529S,N4BP2L2:ENST00000357505.10:exon7:c.A1586G:p.N529S,N4BP2L2:ENST00000399396.7:exon7:c.A1631G:p.N544S	rs3742318	851	307	542	0.6384	3.7458e-221
chr1	6100898	6100898	A	G	UTR3	KCNAB2	ENST00000378097.5:c.*2324A>G;ENST00000341524.5:c.*2324A>G;ENST00000352527.5:c.*2324A>G;ENST00000164247.5:c.*2324A>G;ENST00000378083.7:c.*2324A>G	NA	NA	rs538	369	0	368	1	9.4096e-221
chr1	235449005	235449005	C	T	downstream	B3GALNT2;TBCE	dist=918	NA	NA	rs704705	370	0	368	0.9973	9.4096e-221
chr1	247815017	247815017	A	G	exonic	OR14A16	NA	nonsynonymous SNV	OR14A16:ENST00000357627.1:exon1:c.T713C:p.I238T	rs6695283	371	0	368	1	9.4096e-221
chr7	73800669	73800669	A	G	intergenic	CLDN3;CLDN4	dist=30399;dist=27075	NA	NA	rs12668451	368	0	368	1	9.4096e-221
chr11	5323322	5323322	C	T	intronic	HBE1;HBG2	NA	NA	NA	rs7934105	369	0	368	1	9.4096e-221
chr5	129737504	129737504	T	G	ncRNA_intronic	CTC-575N7.1	NA	NA	NA	rs1549892	370	0	367	0.9973	3.7587e-220
chr8	28565770	28565770	C	T	UTR3	FZD3	ENST00000537916.2:c.*2759C>T;ENST00000240093.7:c.*2759C>T	NA	NA	rs12680938	370	0	367	0.9973	3.7587e-220
chr7	100958136	100958136	G	C	exonic	MUC3A	NA	nonsynonymous SNV	MUC3A:ENST00000483366.5:exon2:c.G6357C:p.M2119I	NA	758	132	484	0.7289	5.4691e-220
chr7	155070881	155070881	G	C	ncRNA_intronic	HTR5A-AS1	NA	NA	NA	rs1800883	374	1	370	0.9973	5.4915e-220
chr1	102995952	102995952	T	A	intronic	COL11A1	NA	NA	NA	rs2622867	367	0	366	1	1.5014e-219
chr7	141972905	141972905	G	A	exonic	TAS2R38	NA	nonsynonymous SNV	TAS2R38:ENST00000547270.1:exon1:c.C785T:p.A262V	rs1726866	368	0	366	1	1.5014e-219
chr7	145656470	145656470	C	T	intergenic	RN7SKP174;AC006007.1	dist=806386;dist=19412	NA	NA	rs1990347	366	0	366	1	1.5014e-219
chr11	5311947	5311947	T	A	intronic	HBE1;HBG2	NA	NA	NA	rs7948238	368	0	366	1	1.5014e-219
chr11	5323331	5323331	G	A	intronic	HBE1;HBG2	NA	NA	NA	rs7933257	367	0	366	1	1.5014e-219
chr13	93058365	93058365	G	A	downstream	LINC00363	dist=439	NA	NA	rs540202	367	0	366	1	1.5014e-219
chrX	149479801	149479801	T	C	UTR3	IDS	ENST00000340855.10:c.*2945A>G	NA	NA	rs8965	367	0	366	1	1.5014e-219
chr1	31627134	31627134	T	G	UTR3	HCRTR1	ENST00000403528.6:c.*154T>G;ENST00000373706.9:c.*154T>G	NA	NA	rs2176807	367	0	365	0.9946	5.9975e-219
chr3	192139904	192139904	A	T	UTR3	FGF12	ENST00000445105.6:c.*4105T>A	NA	NA	rs1968977	369	0	365	1	5.9975e-219
chr10	43126769	43126769	T	C	UTR3	RET	ENST00000340058.5:c.*15T>C	NA	NA	rs2075912	366	0	365	1	5.9975e-219
chr17	10320397	10320397	T	C	exonic	MYH13	NA	nonsynonymous SNV	MYH13:ENST00000621918.1:exon23:c.A3211G:p.M1071V,MYH13:ENST00000418404.8:exon24:c.A3211G:p.M1071V	rs2074877	366	0	365	1	5.9975e-219
chr1	182574040	182574040	G	A	UTR3	RNASEL	ENST00000367559.7:c.*1352C>T	NA	NA	rs642917	365	0	364	1	2.3957e-218
chr3	191393371	191393371	A	G	UTR3	CCDC50	ENST00000392455.7:c.*1611A>G	NA	NA	rs9841435	364	0	364	1	2.3957e-218
chr13	20500284	20500284	T	C	intronic	CRYL1	NA	NA	NA	rs9315646	365	0	364	1	2.3957e-218
chr15	23782385	23782385	A	C	intergenic	RNU6-741P;RP11-484P15.1	dist=4842;dist=130024	NA	NA	rs1717831	365	0	364	1	2.3957e-218
chr1	169529737	169529737	T	C	exonic	F5	NA	nonsynonymous SNV	F5:ENST00000367796.3:exon16:c.A5305G:p.M1769V	rs6030	366	0	363	1	9.5698e-218
chr2	144387467	144387467	A	G	UTR3	ZEB2	ENST00000638087.1:c.*1984T>C;ENST00000638007.1:c.*1984T>C;ENST00000636413.1:c.*1984T>C;ENST00000637045.1:c.*1984T>C;ENST00000637304.1:c.*1984T>C;ENST00000638128.1:c.*1984T>C;ENST00000636471.1:c.*1984T>C;ENST00000627532.2:c.*1984T>C	NA	NA	rs10179925	363	0	363	1	9.5698e-218
chr4	44702740	44702740	C	T	UTR3	GNPDA2	ENST00000507917.5:c.*341G>A;ENST00000295448.7:c.*341G>A	NA	NA	rs1565533	365	0	363	1	9.5698e-218
chr14	58470698	58470698	T	C	exonic	KIAA0586	NA	nonsynonymous SNV	KIAA0586:ENST00000261244.9:exon16:c.T2300C:p.L767P,KIAA0586:ENST00000619722.4:exon17:c.T2273C:p.L758P,KIAA0586:ENST00000423743.7:exon18:c.T2396C:p.L799P,KIAA0586:ENST00000619416.4:exon18:c.T2483C:p.L828P,KIAA0586:ENST00000354386.10:exon19:c.T2687C:p.L896P,KIAA0586:ENST00000556134.5:exon19:c.T2396C:p.L799P	rs1748986	364	0	363	1	9.5698e-218
chrMT	11467	11467	A	G	intergenic	NONE;NONE	dist=NONE;dist=NONE	NA	NA	rs2853493	365	0	363	1	9.5698e-218
chr3	186855916	186855916	A	G	ncRNA_exonic	ADIPOQ-AS1	NA	NA	NA	rs6773957	364	0	362	1	3.8226e-217
chr6	155257465	155257465	A	T	UTR3	TIAM2	ENST00000461783.7:c.*344A>T;ENST00000318981.9:c.*344A>T;ENST00000360366.8:c.*344A>T	NA	NA	rs1048584	363	0	362	1	3.8226e-217
chr7	73832225	73832225	C	G	UTR3	CLDN4	ENST00000435050.1:c.*394C>G;ENST00000431918.1:c.*394C>G;ENST00000340958.3:c.*394C>G	NA	NA	rs11316	364	0	362	1	3.8226e-217
chr1	116934950	116934950	A	G	intronic	PTGFRN	NA	NA	NA	rs2246315	362	0	361	1	1.5269e-216
chr2	162267541	162267541	C	T	exonic	IFIH1	NA	unknown	UNKNOWN	rs1990760	366	0	361	1	1.5269e-216
chr5	148986157	148986157	C	A	intergenic	RP11-44B19.1;SH3TC2	dist=15504;dist=17796	NA	NA	rs10040598	364	0	361	1	1.5269e-216
chr9	134816096	134816096	T	C	intronic	COL5A1	NA	NA	NA	rs4841934	362	0	361	1	1.5269e-216
chr11	5196726	5196726	G	A	intergenic	OR52A1;OR51V1	dist=10344;dist=3009	NA	NA	rs10742574	366	1	364	0.9973	2.1951e-216
chr11	1017317	1017317	G	T	exonic	MUC6	NA	unknown	UNKNOWN	rs33943903	1799	1165	628	0.3503	2.5903e-216
chr10	112150963	112150963	A	G	UTR3	GPAM	ENST00000348367.8:c.*2587T>C	NA	NA	rs1129555	705	201	503	0.7145	2.8792e-216
chr1	195042636	195042636	C	T	intergenic	RNU6-983P;LINC01724	dist=554431;dist=1002360	NA	NA	rs727955	360	0	360	1	6.0993e-216
chr1	209614868	209614868	T	C	downstream	CAMK1G;LAMB3	dist=2	NA	NA	rs926387	361	0	360	1	6.0993e-216
chr2	38069747	38069747	T	C	UTR3	CYP1B1	ENST00000610745.4:c.*975A>G	NA	NA	rs2855658	360	0	360	1	6.0993e-216
chr3	192139569	192139569	A	G	UTR3	FGF12	ENST00000445105.6:c.*4440T>C	NA	NA	rs2306999	360	0	360	1	6.0993e-216
chr11	5057863	5057863	A	G	downstream	OR52E2	dist=787	NA	NA	rs12789835	361	0	360	1	6.0993e-216
chr13	19824602	19824602	C	T	exonic	ZMYM5	NA	unknown	UNKNOWN	rs9508908	361	0	360	1	6.0993e-216
chr18	30991117	30991117	C	T	UTR3	DSC3	ENST00000360428.8:c.*3058G>A;ENST00000434452.5:c.*3272G>A	NA	NA	rs2850323	361	0	360	1	6.0993e-216
chr11	5057769	5057769	A	G	downstream	OR52E2	dist=881	NA	NA	rs9804487	368	1	363	0.9945	8.7444e-216
chr11	1017773	1017773	G	A	exonic	MUC6	NA	unknown	UNKNOWN	rs57384288	2371	1703	654	0.2771	1.1195e-215
chr2	73958749	73958749	A	T	ncRNA_intronic	DGUOK-AS1	NA	NA	NA	rs4777	361	0	359	1	2.4363e-215
chr20	45425709	45425709	T	C	exonic	PIGT	NA	synonymous SNV	PIGT:ENST00000545755.3:exon7:c.T1038C:p.Y346Y,PIGT:ENST00000640210.1:exon9:c.T1209C:p.Y403Y,PIGT:ENST00000279035.14:exon10:c.T1314C:p.Y438Y,PIGT:ENST00000372689.9:exon11:c.T1419C:p.Y473Y,PIGT:ENST00000543458.7:exon11:c.T1452C:p.Y484Y	rs707577	360	0	359	1	2.4363e-215
chr22	28697251	28697251	A	G	intronic	CHEK2	NA	NA	NA	rs4820790	364	0	359	1	2.4363e-215
chr3	195783084	195783084	A	C	exonic	MUC4	NA	synonymous SNV	MUC4:ENST00000475231.5:exon2:c.T8496G:p.S2832S	rs71635078	629	144	480	0.768	3.0578e-215
chr18	46616194	46616194	C	T	intronic	LOXHD1	NA	NA	NA	rs328129	369	1	362	0.9918	3.4834e-215
chr1	75161643	75161643	C	T	downstream	LHX8	dist=110	NA	NA	rs1405310	361	0	358	1	9.7318e-215
chr4	9783641	9783641	G	T	UTR3	DRD5	ENST00000304374.3:c.*178G>T	NA	NA	rs1967550	362	0	358	0.9972	9.7318e-215
chr14	51967337	51967337	G	T	ncRNA_exonic	RP11-463J10.3	NA	NA	NA	rs1057804	360	0	358	1	9.7318e-215
chr21	26796611	26796611	A	T	intergenic	CYYR1;ADAMTS1	dist=223327;dist=39136	NA	NA	rs2830536	360	0	358	0.9972	9.7318e-215
chr3	195780956	195780956	G	A	exonic	MUC4	NA	nonsynonymous SNV	MUC4:ENST00000475231.5:exon2:c.C10624T:p.L3542F	rs879682876	1332	730	594	0.4466	1.0158e-214
chr7	108148806	108148806	A	C	UTR3	NRCAM	ENST00000379028.7:c.*1104T>G;ENST00000413765.6:c.*1104T>G;ENST00000351718.8:c.*1104T>G;ENST00000379024.8:c.*1104T>G	NA	NA	rs439587	818	289	524	0.6437	1.1125e-214
chr4	1434783	1434783	T	C	intergenic	NKX1-1;RP13-1016M1.2	dist=28452;dist=115501	NA	NA	NA	1828	1181	624	0.3455	1.8197e-214
chr7	132999627	132999627	T	C	intronic	CHCHD3	NA	NA	NA	rs1035294	357	0	357	1	3.8873e-214
chr11	2626563	2626563	C	T	ncRNA_exonic	KCNQ1OT1	NA	NA	NA	rs2412056	360	0	357	1	3.8873e-214
chr11	5057864	5057864	C	G	downstream	OR52E2	dist=786	NA	NA	rs12789094	359	0	357	1	3.8873e-214
chr11	56700568	56700568	T	G	exonic	OR9G1	NA	nonsynonymous SNV	OR9G1:ENST00000312153.1:exon1:c.T181G:p.F61V	rs3975155	357	0	357	1	3.8873e-214
chr4	123437415	123437415	A	C	intergenic	SPRY1;RP11-381N20.2	dist=33655;dist=52853	NA	NA	rs10001582	362	1	360	0.9972	5.5275e-214
chr12	10118456	10118456	T	C	UTR3	CLEC7A	ENST00000353231.9:c.*2A>G;ENST00000298523.9:c.*57A>G;ENST00000396484.6:c.*2A>G;ENST00000304084.12:c.*2A>G	NA	NA	rs7959451	356	0	356	1	1.5527e-213
chr13	89303713	89303713	C	T	intergenic	LINC00440;LINC01040	dist=23473;dist=173895	NA	NA	rs2184270	357	0	356	1	1.5527e-213
chr17	29545104	29545104	G	A	UTR3	TAOK1	ENST00000261716.7:c.*2082G>A	NA	NA	rs36099080	357	0	356	0.9972	1.5527e-213
chr17	80320426	80320426	C	T	UTR3	RNF213	ENST00000319921.4:c.*946C>T	NA	NA	rs7503136	356	0	356	1	1.5527e-213
chr4	46925869	46925869	C	T	UTR3	GABRA4	ENST00000264318.3:c.*2356G>A	NA	NA	rs10004905	361	1	359	0.9972	2.2018e-213
chr4	102891964	102891964	T	G	intronic	SLC9B1	NA	NA	NA	rs6822658	359	0	355	1	6.2022e-213
chr4	122896067	122896067	C	T	UTR3	FGF2	ENST00000264498.7:c.*3671C>T	NA	NA	rs3827582	357	0	355	1	6.2022e-213
chr8	28567904	28567904	A	T	UTR3	FZD3	ENST00000537916.2:c.*4893A>T;ENST00000240093.7:c.*4893A>T	NA	NA	rs13274295	356	0	355	1	6.2022e-213
chr11	5057891	5057891	C	T	downstream	OR52E2	dist=759	NA	NA	rs12789111	358	0	355	1	6.2022e-213
chr11	5196519	5196519	G	C	intergenic	OR52A1;OR51V1	dist=10137;dist=3216	NA	NA	rs10742572	356	0	355	1	6.2022e-213
chr13	23333538	23333538	C	T	exonic	SACS	NA	synonymous SNV	SACS:ENST00000402364.1:exon8:c.G8088A:p.Q2696Q	rs2737701	357	0	355	1	6.2022e-213
chrX	149479743	149479743	C	T	UTR3	IDS	ENST00000340855.10:c.*3003G>A	NA	NA	rs11969	371	3	363	0.9891	1.2471e-212
chr1	161230796	161230796	T	G	exonic	NR1I3	NA	synonymous SNV	NR1I3:ENST00000506209.5:exon7:c.A847C:p.R283R	rs2307418	359	0	354	1	2.4774e-212
chr7	10932085	10932085	A	G	UTR3	NDUFA4	ENST00000339600.5:c.*1551T>C	NA	NA	rs7779937	357	0	354	0.9972	2.4774e-212
chr7	16805039	16805039	T	C	UTR5	AGR2	ENST00000419304.6:c.-3243A>G	NA	NA	rs706072	356	0	354	1	2.4774e-212
chr10	112428029	112428029	T	C	UTR3	ACSL5	ENST00000354655.8:c.*671T>C;ENST00000393081.5:c.*671T>C;ENST00000356116.5:c.*671T>C;ENST00000433418.5:c.*671T>C;ENST00000354273.4:c.*671T>C	NA	NA	rs8624	359	1	357	0.9944	3.4937e-212
chr11	1017240	1017240	G	A	exonic	MUC6	NA	unknown	UNKNOWN	rs34507884	1485	860	598	0.4038	5.5412e-212
chr5	144475041	144475041	C	T	UTR3	KCTD16	ENST00000507359.3:c.*927C>T	NA	NA	rs187034	354	0	353	0.9972	9.8955e-212
chr6	80344946	80344946	C	G	UTR3	BCKDHB	ENST00000320393.8:c.*1142C>G	NA	NA	rs1042367	354	0	353	1	9.8955e-212
chr11	120442037	120442037	G	A	intronic	ARHGEF12	NA	NA	NA	rs723937	359	0	353	0.9972	9.8955e-212
chr21	34097911	34097911	T	G	ncRNA_intronic	AP000320.7	NA	NA	NA	rs4817620	356	0	353	0.9972	9.8955e-212
chr13	18212020	18212020	A	T	ncRNA_intronic	FAM230C	NA	NA	NA	NA	1043	481	558	0.5355	1.4738e-211
chr11	1017338	1017338	C	A	exonic	MUC6	NA	unknown	UNKNOWN	rs78943453	1821	1202	617	0.3388	2.1286e-211
chr2	38982285	38982285	A	G	UTR3	SOS1	ENST00000426016.5:c.*3539T>C;ENST00000402219.6:c.*3539T>C	NA	NA	rs1037495	353	0	352	1	3.9526e-211
chr2	174560401	174560401	C	T	ncRNA_intronic	AC018890.6	NA	NA	NA	rs9287978	354	0	352	1	3.9526e-211
chr4	89247674	89247674	T	C	UTR3	GPRIN3	ENST00000609438.1:c.*106A>G;ENST00000333209.4:c.*106A>G	NA	NA	rs7672015	354	0	352	1	3.9526e-211
chr7	50445159	50445159	C	T	UTR3	FIGNL1	ENST00000356889.8:c.*104G>A;ENST00000611938.4:c.*104G>A;ENST00000615084.4:c.*104G>A;ENST00000617389.4:c.*104G>A;ENST00000613602.3:c.*104G>A;ENST00000395556.6:c.*104G>A;ENST00000433017.5:c.*104G>A;ENST00000419119.1:c.*104G>A	NA	NA	rs10230307	353	0	352	1	3.9526e-211
chr13	104839369	104839369	A	G	intergenic	LINC01309;DAOA-AS1	dist=1411684;dist=619686	NA	NA	rs7321252	354	0	352	1	3.9526e-211
chr17	8120919	8120919	T	C	UTR3	HES7	ENST00000541682.6:c.*652A>G	NA	NA	rs1442850	356	0	352	0.9972	3.9526e-211
chr21	34097914	34097914	C	A	ncRNA_intronic	AP000320.7	NA	NA	NA	rs4817621	353	0	352	1	3.9526e-211
chr11	1016976	1016976	T	G	exonic	MUC6	NA	unknown	UNKNOWN	rs78728217	1958	1326	621	0.319	8.5826e-211
chr3	192142746	192142746	A	C	UTR3	FGF12	ENST00000445105.6:c.*1263T>G;ENST00000454309.6:c.*1263T>G	NA	NA	rs1460924	353	0	351	1	1.5788e-210
chr13	80336651	80336651	C	A	UTR3	SPRY2	ENST00000377102.5:c.*107G>T;ENST00000377104.3:c.*107G>T	NA	NA	rs4728	356	0	351	1	1.5788e-210
chr16	33745558	33745558	A	C	intergenic	RP11-23E10.2;IGHV3OR16-12	dist=191150;dist=57206	NA	NA	rs74768650	858	334	524	0.6107	4.1315e-210
chr1	45510915	45510915	A	G	UTR3	MMACHC	ENST00000401061.8:c.*1700A>G;ENST00000616135.1:c.*519A>G	NA	NA	rs1044717	352	0	350	0.9972	6.3062e-210
chr6	31271180	31271180	A	C	exonic	HLA-C	NA	nonsynonymous SNV	HLA-C:ENST00000376228.9:exon3:c.T512G:p.L171W,HLA-C:ENST00000383329.7:exon3:c.T512G:p.L171W,HLA-C:ENST00000640219.1:exon4:c.T149G:p.L50W	rs1050366	351	0	350	1	6.3062e-210
chr8	120171411	120171411	C	T	intronic	COL14A1	NA	NA	NA	rs12541735	351	0	350	1	6.3062e-210
chr22	46242261	46242261	A	G	UTR3	PPARA	ENST00000262735.9:c.*6881A>G;ENST00000407236.5:c.*6881A>G	NA	NA	rs45511001	353	0	350	0.9943	6.3062e-210
chrMT	1438	1438	A	G	intergenic	NONE;NONE	dist=NONE;dist=NONE	NA	NA	rs2001030	350	0	350	1	6.3062e-210
chr7	14146251	14146251	C	T	UTR3	DGKB	ENST00000399322.7:c.*2880G>A;ENST00000403951.6:c.*2880G>A;ENST00000402815.5:c.*2880G>A	NA	NA	rs979868	354	1	353	0.9972	8.7947e-210
chr1	154706510	154706510	C	T	UTR3	KCNN3	ENST00000271915.8:c.*1466G>A;ENST00000618040.4:c.*1466G>A	NA	NA	rs7543897	350	0	349	1	2.5189e-209
chr4	122897116	122897116	A	T	UTR3	FGF2	ENST00000264498.7:c.*4720A>T	NA	NA	rs1476215	354	0	349	1	2.5189e-209
chr11	56700572	56700572	C	T	exonic	OR9G1	NA	nonsynonymous SNV	OR9G1:ENST00000312153.1:exon1:c.C185T:p.T62I	rs2865520	351	0	349	1	2.5189e-209
chr13	20187749	20187749	C	T	UTR3	GJB2	ENST00000382848.4:c.*1152G>A;ENST00000382844.1:c.*1152G>A	NA	NA	rs7623	353	0	349	0.9971	2.5189e-209
chr13	103286963	103286963	G	T	intergenic	SLC10A2;LINC01309	dist=220117;dist=138237	NA	NA	rs2699316	352	0	349	1	2.5189e-209
chr15	48409415	48409415	A	C	UTR3	FBN1	ENST00000316623.9:c.*1575T>G	NA	NA	rs4775760	352	0	349	1	2.5189e-209
chr3	165773193	165773193	C	T	UTR3	BCHE	ENST00000264381.7:c.*189G>A	NA	NA	rs3495	349	0	348	1	1.0061e-208
chr13	102745233	102745233	C	G	exonic	CCDC168	NA	nonsynonymous SNV	CCDC168:ENST00000322527.3:exon4:c.G5464C:p.A1822P	rs9582626	348	0	348	1	1.0061e-208
chr15	27317145	27317145	G	C	intronic	GABRG3	NA	NA	NA	rs61111737	348	0	348	1	1.0061e-208
chr1	152311499	152311499	A	G	exonic	FLG	NA	synonymous SNV	FLG:ENST00000368799.1:exon3:c.T3387C:p.S1129S	rs66831674	831	312	516	0.6232	1.5535e-208
chr1	109275684	109275684	G	T	UTR3	CELSR2	ENST00000271332.3:c.*1635G>T	NA	NA	rs629301	347	0	347	1	4.0186e-208
chr2	97198596	97198596	C	A	exonic	ANKRD36	NA	unknown	UNKNOWN	rs61218502	347	0	347	1	4.0186e-208
chr6	46853162	46853162	G	A	UTR3	ADGRF5	ENST00000283296.11:c.*830C>T;ENST00000265417.7:c.*830C>T	NA	NA	rs10577	350	0	347	0.9971	4.0186e-208
chr11	56700571	56700571	A	G	exonic	OR9G1	NA	nonsynonymous SNV	OR9G1:ENST00000312153.1:exon1:c.A184G:p.T62A	rs2865519	349	0	347	0.9971	4.0186e-208
chr1	152308283	152308283	A	G	exonic	FLG	NA	synonymous SNV	FLG:ENST00000368799.1:exon3:c.T6603C:p.D2201D	rs2338554	1617	1010	598	0.3714	4.8085e-208
chr1	152312623	152312623	C	T	exonic	FLG	NA	nonsynonymous SNV	FLG:ENST00000368799.1:exon3:c.G2263A:p.E755K	rs74129461	785	272	505	0.6491	1.1899e-207
chr2	99162522	99162522	T	C	exonic	LIPT1	NA	synonymous SNV	LIPT1:ENST00000393471.2:exon2:c.T565C:p.L189L,LIPT1:ENST00000393473.6:exon3:c.T565C:p.L189L	rs2632277	347	0	346	1	1.6051e-207
chr4	80288526	80288526	G	A	UTR3	FGF5	ENST00000312465.11:c.*1854G>A;ENST00000456523.3:c.*2185G>A	NA	NA	rs1458040	349	0	346	1	1.6051e-207
chr5	38941988	38941988	T	C	UTR3	RICTOR	ENST00000357387.7:c.*316A>G;ENST00000296782.9:c.*316A>G	NA	NA	rs1975089	349	0	346	0.9971	1.6051e-207
chr10	43129775	43129775	G	A	UTR3	RET	ENST00000355710.7:c.*1506G>A;ENST00000615310.4:c.*2200G>A	NA	NA	rs2742241	348	0	346	1	1.6051e-207
chr17	18166748	18166748	A	G	intronic	MYO15A	NA	NA	NA	rs854795	350	0	346	0.9971	1.6051e-207
chr4	89246630	89246630	A	G	UTR3	GPRIN3	ENST00000609438.1:c.*1150T>C;ENST00000333209.4:c.*1150T>C	NA	NA	rs6844815	359	1	349	0.9971	2.2135e-207
chr2	97198597	97198597	C	T	exonic	ANKRD36	NA	unknown	UNKNOWN	rs56835800	346	0	345	1	6.4113e-207
chr2	151833734	151833734	G	A	UTR3	CACNB4	ENST00000539935.6:c.*5385C>T;ENST00000637547.1:c.*5385C>T;ENST00000636901.1:c.*5385C>T;ENST00000636130.1:c.*5385C>T;ENST00000637217.1:c.*5385C>T;ENST00000637309.1:c.*5633C>T;ENST00000636350.1:c.*5385C>T;ENST00000636598.1:c.*5385C>T	NA	NA	rs1568673	346	0	345	1	6.4113e-207
chr2	177541753	177541753	C	T	UTR3	AGPS	ENST00000264167.8:c.*3558C>T	NA	NA	rs8941	348	0	345	1	6.4113e-207
chr3	193697961	193697961	C	T	downstream	OPA1	dist=138	NA	NA	rs9831563	345	0	345	1	6.4113e-207
chr4	46926729	46926729	A	T	UTR3	GABRA4	ENST00000264318.3:c.*1496T>A	NA	NA	rs6447517	346	0	345	1	6.4113e-207
chr7	48646092	48646092	A	G	UTR3	ABCA13	ENST00000435803.5:c.*580A>G	NA	NA	rs10265163	349	0	345	1	6.4113e-207
chr11	1018116	1018116	T	G	exonic	MUC6	NA	unknown	UNKNOWN	rs10902269	859	336	517	0.6061	1.0195e-206
chr7	100958000	100958000	T	C	exonic	MUC3A	NA	nonsynonymous SNV	MUC3A:ENST00000483366.5:exon2:c.T6221C:p.L2074P	NA	595	133	458	0.7736	2.3444e-206
chr1	116931218	116931218	G	A	intronic	PTGFRN	NA	NA	NA	rs1998921	344	0	344	1	2.5608e-206
chr2	154450824	154450824	G	C	ncRNA_intronic	AC009227.2	NA	NA	NA	rs707080	349	0	344	1	2.5608e-206
chr4	15849062	15849062	C	T	UTR3	CD38	ENST00000226279.7:c.*460C>T	NA	NA	rs1130169	345	0	344	1	2.5608e-206
chr4	102631656	102631656	C	T	downstream	MANBA	dist=237	NA	NA	rs4013	344	0	344	1	2.5608e-206
chr7	50445231	50445231	C	A	UTR3	FIGNL1	ENST00000356889.8:c.*32G>T;ENST00000611938.4:c.*32G>T;ENST00000615084.4:c.*32G>T;ENST00000617389.4:c.*32G>T;ENST00000613602.3:c.*32G>T;ENST00000395556.6:c.*32G>T;ENST00000433017.5:c.*32G>T;ENST00000419119.1:c.*32G>T	NA	NA	rs10230343	347	0	344	0.9971	2.5608e-206
chr10	120826088	120826088	T	C	ncRNA_intronic	WDR11-AS1	NA	NA	NA	rs1254148	346	0	344	0.9971	2.5608e-206
chr11	5227540	5227540	G	A	upstream	HBB	dist=469	NA	NA	rs10742584	344	0	344	1	2.5608e-206
chr13	20187834	20187834	C	A	UTR3	GJB2	ENST00000382848.4:c.*1067G>T;ENST00000382844.1:c.*1067G>T	NA	NA	rs9237	344	0	344	1	2.5608e-206
chr13	85794985	85794985	C	T	exonic	SLITRK6	NA	unknown	UNKNOWN	rs3825413	348	0	344	1	2.5608e-206
chr15	25930135	25930135	C	T	ncRNA_intronic	RP11-1084I9.1	NA	NA	NA	rs1116367	349	0	344	1	2.5608e-206
chr11	1016933	1016933	C	T	exonic	MUC6	NA	unknown	UNKNOWN	rs199579978	2294	1652	626	0.2743	4.6689e-206
chr1	25884300	25884300	T	C	intergenic	Y_RNA;STMN1	dist=6695;dist=1140	NA	NA	rs159530	345	0	343	1	1.0228e-205
chr1	117054403	117054403	A	T	ncRNA_intronic	RP11-27K13.3	NA	NA	NA	rs7547491	345	0	343	1	1.0228e-205
chr4	46927651	46927651	G	C	UTR3	GABRA4	ENST00000264318.3:c.*574C>G	NA	NA	rs7660336	346	0	343	1	1.0228e-205
chr7	13944250	13944250	C	T	intronic	ETV1	NA	NA	NA	rs2079329	343	0	343	1	1.0228e-205
chr11	27367077	27367077	C	T	UTR3	LGR4	ENST00000379214.8:c.*790G>A;ENST00000389858.4:c.*790G>A	NA	NA	rs1046566	345	0	343	1	1.0228e-205
chr7	48273913	48273913	A	G	exonic	ABCA13	NA	unknown	UNKNOWN	rs17547830	733	239	492	0.6721	1.8014e-205
chr1	152313556	152313556	C	T	exonic	FLG	NA	nonsynonymous SNV	FLG:ENST00000368799.1:exon3:c.G1330A:p.G444R	rs11588170	712	223	487	0.6859	3.4021e-205
chr1	162369172	162369172	C	T	UTR3	NOS1AP	ENST00000361897.9:c.*1705C>T;ENST00000493151.1:c.*1705C>T	NA	NA	rs164151	346	0	342	0.9971	4.0854e-205
chr2	177542448	177542448	C	A	UTR3	AGPS	ENST00000264167.8:c.*4253C>A	NA	NA	rs10803912	343	0	342	1	4.0854e-205
chr9	37745416	37745416	G	A	exonic	FRMPD1	NA	synonymous SNV	FRMPD1:ENST00000539465.5:exon16:c.G3384A:p.E1128E	rs3747541	344	0	342	1	4.0854e-205
chr11	118163486	118163486	G	A	UTR3	SCN2B	ENST00000278947.5:c.*3401C>T	NA	NA	rs11216788	342	0	342	1	4.0854e-205
chr13	102733448	102733448	T	C	exonic	CCDC168	NA	nonsynonymous SNV	CCDC168:ENST00000322527.3:exon4:c.A17249G:p.N5750S	rs7983175	346	0	342	1	4.0854e-205
chr15	25045069	25045069	C	G	ncRNA_intronic	SNHG14	NA	NA	NA	rs2554437	342	0	342	1	4.0854e-205
chr11	1017337	1017337	T	C	exonic	MUC6	NA	unknown	UNKNOWN	rs76686156	1767	1156	598	0.3404	5.2024e-205
chrX	154836305	154836305	T	C	UTR3	F8	ENST00000330287.10:c.*1292A>G;ENST00000360256.8:c.*1292A>G	NA	NA	rs1396947	350	1	345	0.9942	5.5698e-205
chr1	19626624	19626624	G	T	UTR3	MINOS1	ENST00000617872.4:c.*223G>T;ENST00000322753.6:c.*223G>T	NA	NA	rs1534985	341	0	341	1	1.6318e-204
chr3	64097446	64097446	A	C	ncRNA_exonic	PRICKLE2-AS1	NA	NA	NA	rs26938	341	0	341	1	1.6318e-204
chr3	121422189	121422189	T	G	UTR3	STXBP5L	ENST00000273666.10:c.*3092T>G	NA	NA	rs6787048	342	0	341	1	1.6318e-204
chr11	20119868	20119868	A	G	ncRNA_exonic	NAV2-AS1	NA	NA	NA	rs10833249	344	0	341	1	1.6318e-204
chr13	102735870	102735870	A	G	exonic	CCDC168	NA	nonsynonymous SNV	CCDC168:ENST00000322527.3:exon4:c.T14827C:p.S4943P	rs9300758	344	0	341	1	1.6318e-204
chr18	9399832	9399832	C	T	UTR3	TWSG1	ENST00000262120.9:c.*305C>T	NA	NA	rs9963504	342	0	341	1	1.6318e-204
chr13	18178100	18178100	G	A	intergenic	NONE;FAM230C	dist=NONE;dist=17197	NA	NA	rs1933137	625	157	464	0.7472	1.7124e-204
chr21	10464961	10464961	C	T	intergenic	AP003900.6;AL078471.5	dist=122292;dist=17777	NA	NA	rs467861	575	121	449	0.7877	1.8495e-204
chr11	5057824	5057824	T	C	downstream	OR52E2	dist=826	NA	NA	rs11035381	348	1	344	0.9971	2.2183e-204
chr21	10325797	10325797	T	C	intergenic	CH507-216K13.2;AP003900.6	dist=196768;dist=2614	NA	NA	rs62222475	345	1	344	0.9971	2.2183e-204
chr13	18211930	18211930	A	G	ncRNA_intronic	FAM230C	NA	NA	NA	NA	770	269	497	0.6471	3.1968e-204
chr1	116943828	116943828	G	A	intronic	PTGFRN	NA	NA	NA	rs10923172	341	0	340	0.9971	6.5174e-204
chr1	179493014	179493014	A	G	intronic	AXDND1	NA	NA	NA	rs7549194	340	0	340	1	6.5174e-204
chr2	175176702	175176702	G	A	UTR3	ATP5G3	ENST00000284727.8:c.*1586C>T	NA	NA	rs185584	341	0	340	1	6.5174e-204
chr3	190306048	190306048	A	G	UTR3	CLDN1	ENST00000295522.3:c.*2229T>C	NA	NA	rs8798	341	0	340	1	6.5174e-204
chr12	20752693	20752693	C	T	UTR3	SLCO1C1	ENST00000540354.5:c.*165C>T;ENST00000266509.6:c.*165C>T;ENST00000545102.1:c.*214C>T	NA	NA	rs953001	340	0	340	1	6.5174e-204
chr12	24814357	24814357	A	C	UTR3	BCAT1	ENST00000261192.11:c.*3651T>G	NA	NA	rs1872646	342	0	340	1	6.5174e-204
chr7	13943744	13943744	T	A	intronic	ETV1	NA	NA	NA	rs11981205	344	1	343	0.9971	8.8347e-204
chr1	152304413	152304413	A	G	exonic	FLG	NA	synonymous SNV	FLG:ENST00000368799.1:exon3:c.T10473C:p.N3491N	rs3126067	877	360	515	0.5886	9.9396e-204
chr2	181537304	181537304	C	T	UTR3	CERKL	ENST00000410087.7:c.*880G>A	NA	NA	rs1037623	340	0	339	1	2.6031e-203
chr7	73832131	73832131	A	G	UTR3	CLDN4	ENST00000435050.1:c.*300A>G;ENST00000431918.1:c.*300A>G;ENST00000340958.3:c.*300A>G	NA	NA	rs1127155	341	0	339	1	2.6031e-203
chr12	69577933	69577933	C	T	UTR3	FRS2	ENST00000550389.5:c.*2978C>T;ENST00000397997.6:c.*2978C>T	NA	NA	rs710755	344	0	339	0.9971	2.6031e-203
chr18	14105924	14105924	T	C	exonic	ZNF519	NA	nonsynonymous SNV	ZNF519:ENST00000590202.2:exon3:c.A616G:p.K206E	rs2159940	341	0	339	0.9971	2.6031e-203
chr6	18128428	18128428	T	A	UTR3	TPMT	ENST00000309983.4:c.*2240A>T	NA	NA	rs7886	343	1	342	0.9971	3.5185e-203
chr6	144194089	144194089	C	T	intergenic	STX11;UTRN	dist=5719;dist=97740	NA	NA	rs9321966	344	1	342	0.9971	3.5185e-203
chr1	212896441	212896441	A	G	UTR3	FLVCR1	ENST00000366971.8:c.*1151A>G	NA	NA	rs6682947	339	0	338	1	1.0397e-202
chr2	74214672	74214672	A	G	UTR3	MTHFD2	ENST00000394053.6:c.*430A>G;ENST00000409804.5:c.*430A>G;ENST00000409601.1:c.*430A>G	NA	NA	rs12196	340	0	338	1	1.0397e-202
chrX	55722180	55722180	C	T	intronic	RRAGB	NA	NA	NA	NA	340	0	338	0.9971	1.0397e-202
chr11	5057812	5057812	G	C	downstream	OR52E2	dist=838	NA	NA	rs12806675	344	1	341	0.9971	1.4013e-202
chr13	18212317	18212317	A	G	ncRNA_intronic	FAM230C	NA	NA	NA	rs75447891	368	9	358	0.9728	1.4128e-202
chr1	66077594	66077594	T	C	intronic	PDE4B	NA	NA	NA	rs1500955	781	280	496	0.6392	1.5533e-202
chr13	18212175	18212175	T	G	ncRNA_intronic	FAM230C	NA	NA	NA	NA	571	113	441	0.7764	3.0423e-202
chr1	152313454	152313454	G	A	exonic	FLG	NA	nonsynonymous SNV	FLG:ENST00000368799.1:exon3:c.C1432T:p.P478S	rs11584340	728	239	485	0.6699	4.026e-202
chr1	235549862	235549862	C	T	UTR3	GNG4	ENST00000391854.6:c.*2247G>A;ENST00000450593.5:c.*2247G>A	NA	NA	rs10754681	337	0	337	1	4.1527e-202
chr2	227003003	227003003	G	A	UTR3	COL4A4	ENST00000396625.3:c.*4322C>T	NA	NA	rs1054413	338	0	337	1	4.1527e-202
chr5	127460893	127460893	T	G	UTR3	MEGF10	ENST00000503335.6:c.*3575T>G;ENST00000274473.6:c.*3575T>G	NA	NA	rs2898043	337	0	337	1	4.1527e-202
chr6	90513901	90513901	C	T	UTR3	MAP3K7	ENST00000369325.7:c.*2748G>A;ENST00000369327.7:c.*2748G>A;ENST00000369329.7:c.*2600G>A;ENST00000369332.7:c.*2600G>A	NA	NA	rs10894	338	0	337	1	4.1527e-202
chr7	100992380	100992380	T	C	exonic	MUC12	NA	nonsynonymous SNV	MUC12:ENST00000536621.5:exon2:c.T1817C:p.M606T,MUC12:ENST00000379442.7:exon5:c.T2246C:p.M749T	rs10953313	338	0	337	1	4.1527e-202
chr11	5057826	5057826	T	C	downstream	OR52E2	dist=824	NA	NA	rs12790069	343	1	340	0.9942	5.5806e-202
chr13	18211784	18211784	T	C	ncRNA_intronic	FAM230C	NA	NA	NA	NA	708	226	481	0.6794	6.7983e-202
chr2	208357211	208357211	C	T	UTR3	PIKFYVE	ENST00000264380.8:c.*1906C>T	NA	NA	rs9646839	338	0	336	1	1.6586e-201
chr5	58970663	58970663	G	C	UTR3	PDE4D	ENST00000340635.10:c.*4001C>G;ENST00000546160.5:c.*4001C>G;ENST00000636120.1:c.*4001C>G	NA	NA	rs829258	337	0	336	1	1.6586e-201
chr13	18212172	18212172	A	G	ncRNA_intronic	FAM230C	NA	NA	NA	NA	598	143	452	0.7597	3.5886e-201
chr7	100958740	100958740	G	A	exonic	MUC3A	NA	nonsynonymous SNV	MUC3A:ENST00000483366.5:exon2:c.G6961A:p.A2321T	rs62483692	968	247	485	0.5026	3.9676e-201
chr3	3148767	3148767	G	A	UTR3	TRNT1	ENST00000251607.10:c.*613G>A;ENST00000280591.10:c.*613G>A	NA	NA	rs711629	336	0	335	1	6.6246e-201
chr4	2085322	2085322	T	G	intronic	POLN	NA	NA	NA	rs3135159	338	0	335	1	6.6246e-201
chr4	102631552	102631552	C	T	downstream	MANBA	dist=341	NA	NA	rs1054037	335	0	335	1	6.6246e-201
chr4	102631673	102631673	G	A	downstream	MANBA	dist=220	NA	NA	rs4019	336	0	335	1	6.6246e-201
chr20	10639738	10639738	A	G	exonic	JAG1	NA	unknown	UNKNOWN	rs1051419	335	0	335	1	6.6246e-201
chr1	152304920	152304920	T	C	exonic	FLG	NA	synonymous SNV	FLG:ENST00000368799.1:exon3:c.A9966G:p.Q3322Q	rs6681433	797	297	496	0.6247	9.1361e-201
chr1	108848864	108848864	G	A	intronic	AKNAD1;RP11-475E11.9	NA	NA	NA	rs1149142	334	0	334	1	2.6459e-200
chr2	154451320	154451320	T	C	ncRNA_intronic	AC009227.2	NA	NA	NA	rs707082	334	0	334	1	2.6459e-200
chr2	171483539	171483539	T	A	UTR3	DCAF17	ENST00000539783.5:c.*2425T>A;ENST00000375255.7:c.*2425T>A	NA	NA	rs12151641	345	0	334	0.9911	2.6459e-200
chr7	100992310	100992310	C	A	exonic	MUC12	NA	nonsynonymous SNV	MUC12:ENST00000536621.5:exon2:c.C1747A:p.R583S,MUC12:ENST00000379442.7:exon5:c.C2176A:p.R726S	rs10953312	336	0	334	1	2.6459e-200
chr13	85943018	85943018	C	T	intergenic	SLITRK6;RP11-30L8.1	dist=143530;dist=117795	NA	NA	rs1330049	336	0	334	1	2.6459e-200
chr14	75015205	75015205	A	G	UTR3	MLH3	ENST00000355774.6:c.*1877T>C;ENST00000380968.6:c.*1877T>C	NA	NA	rs108622	338	0	334	1	2.6459e-200
chr4	112276974	112276974	T	C	UTR3	TIFA	ENST00000361717.3:c.*888A>G	NA	NA	rs3203648	335	0	333	1	1.0568e-199
chr7	151557089	151557089	T	C	UTR3	PRKAG2	ENST00000287878.8:c.*112A>G;ENST00000418337.6:c.*112A>G;ENST00000492843.5:c.*112A>G;ENST00000392801.6:c.*112A>G	NA	NA	rs8961	335	0	333	0.997	1.0568e-199
chr8	132124304	132124304	T	C	UTR3	KCNQ3	ENST00000388996.9:c.*4958A>G;ENST00000621976.1:c.*4958A>G	NA	NA	rs1437824	334	0	333	0.997	1.0568e-199
chr12	21536802	21536802	G	A	UTR3	GYS2	ENST00000261195.2:c.*152C>T	NA	NA	rs936	333	0	333	1	1.0568e-199
chr13	35709815	35709815	A	C	intergenic	LINC00445;DCLK1	dist=10559;dist=58837	NA	NA	rs2874848	333	0	333	1	1.0568e-199
chr13	89303651	89303651	G	A	intergenic	LINC00440;LINC01040	dist=23411;dist=173957	NA	NA	rs2184271	333	0	333	1	1.0568e-199
chr13	18211922	18211922	G	A	ncRNA_intronic	FAM230C	NA	NA	NA	NA	800	298	493	0.6209	2.8229e-199
chr1	186088049	186088049	T	C	intronic	HMCN1	NA	NA	NA	rs10911816	334	0	332	1	4.2208e-199
chr1	186135356	186135356	C	T	intronic	HMCN1	NA	NA	NA	rs10489755	332	0	332	1	4.2208e-199
chr4	87150069	87150069	G	A	intergenic	AFF1;KLHL8	dist=9015;dist=10034	NA	NA	rs342441	332	0	332	1	4.2208e-199
chr5	58972149	58972149	T	A	UTR3	PDE4D	ENST00000340635.10:c.*2515A>T;ENST00000546160.5:c.*2515A>T;ENST00000636120.1:c.*2515A>T	NA	NA	rs829259	335	0	332	0.997	4.2208e-199
chr7	87403297	87403297	A	G	intronic	ABCB4	NA	NA	NA	rs31653	335	0	332	1	4.2208e-199
chr11	5200985	5200985	C	T	upstream	OR51V1	dist=285	NA	NA	rs7938317	335	0	332	0.997	4.2208e-199
chr11	5212413	5212413	G	C	intergenic	AC104389.16;CoTC_ribozyme	dist=5105;dist=12035	NA	NA	rs6578583	333	0	332	1	4.2208e-199
chr14	75047125	75047125	G	A	exonic	MLH3	NA	nonsynonymous SNV	MLH3:ENST00000556740.5:exon1:c.C2531T:p.P844L,MLH3:ENST00000355774.6:exon2:c.C2531T:p.P844L,MLH3:ENST00000380968.6:exon2:c.C2531T:p.P844L,MLH3:ENST00000556257.5:exon2:c.C2531T:p.P844L	rs175080	332	0	332	1	4.2208e-199
chr1	205768322	205768322	T	C	UTR3	RAB29	ENST00000367139.7:c.*2020A>G	NA	NA	rs844005	336	1	335	0.997	5.5896e-199
chr20	64099325	64099325	T	G	UTR3	OPRL1	ENST00000336866.6:c.*526T>G;ENST00000355631.8:c.*526T>G;ENST00000349451.3:c.*526T>G	NA	NA	rs6010721	337	1	335	0.997	5.5896e-199
chr13	38885252	38885252	C	T	UTR3	FREM2	ENST00000280481.8:c.*4465C>T	NA	NA	rs2027770	747	263	484	0.6479	8.882e-199
chr13	18212333	18212333	A	G	ncRNA_intronic	FAM230C	NA	NA	NA	NA	343	2	337	0.9854	1.509e-198
chr1	152306380	152306380	T	G	exonic	FLG	NA	nonsynonymous SNV	FLG:ENST00000368799.1:exon3:c.A8506C:p.S2836R	rs11582087	1999	1401	591	0.2964	1.6086e-198
chr1	77169263	77169263	G	A	exonic	PIGK	NA	synonymous SNV	PIGK:ENST00000359130.1:exon4:c.C372T:p.Y124Y	rs1779199	332	0	331	1	1.6858e-198
chr1	85159181	85159181	G	A	exonic	SYDE2	NA	unknown	UNKNOWN	rs817412	331	0	331	1	1.6858e-198
chr1	179917990	179917990	G	A	exonic	TOR1AIP1	NA	synonymous SNV	TOR1AIP1:ENST00000435319.8:exon10:c.G1140A:p.A380A,TOR1AIP1:ENST00000528443.6:exon10:c.G1506A:p.A502A,TOR1AIP1:ENST00000606911.6:exon10:c.G1503A:p.A501A,TOR1AIP1:ENST00000271583.7:exon11:c.G1551A:p.A517A	rs627897	333	0	331	1	1.6858e-198
chr6	146437188	146437188	T	C	UTR3	GRM1	ENST00000492807.6:c.*3341T>C;ENST00000361719.6:c.*2392T>C;ENST00000282753.5:c.*2392T>C	NA	NA	rs362821	332	0	331	0.997	1.6858e-198
chr13	18178089	18178089	T	C	intergenic	NONE;FAM230C	dist=NONE;dist=17208	NA	NA	rs2987492	599	149	449	0.7508	1.8448e-198
chr1	217774396	217774396	G	A	exonic	SPATA17	NA	unknown	UNKNOWN	rs6604561	330	0	330	1	6.7329e-198
chr3	97798274	97798274	G	C	UTR3	ARL6	ENST00000335979.6:c.*225G>C;ENST00000394206.5:c.*225G>C;ENST00000463745.5:c.*225G>C	NA	NA	rs4857294	330	0	330	1	6.7329e-198
chr4	27534907	27534907	T	G	intergenic	RP11-415C15.2;AC007106.1	dist=252682;dist=432816	NA	NA	rs9790802	331	0	330	1	6.7329e-198
chr4	99557467	99557467	C	T	intronic	TRMT10A	NA	NA	NA	rs3817083	330	0	330	1	6.7329e-198
chr12	4156912	4156912	T	C	intergenic	RP11-320N7.2;CCND2-AS1	dist=130254;dist=91853	NA	NA	rs1978312	331	0	330	1	6.7329e-198
chr13	89303628	89303628	A	G	intergenic	LINC00440;LINC01040	dist=23388;dist=173980	NA	NA	rs2184272	330	0	330	1	6.7329e-198
chr13	107334394	107334394	A	G	intronic	FAM155A	NA	NA	NA	rs1324668	330	0	330	1	6.7329e-198
chr20	47654639	47654639	A	G	UTR3	NCOA3	ENST00000372004.7:c.*1222A>G;ENST00000371997.3:c.*1222A>G	NA	NA	rs11699879	336	0	330	0.997	6.7329e-198
chr21	10602110	10602110	T	C	exonic	TPTE	NA	nonsynonymous SNV	TPTE:ENST00000612746.1:exon17:c.T995C:p.L332P,TPTE:ENST00000427445.6:exon20:c.T1295C:p.L432P,TPTE:ENST00000622113.4:exon21:c.T1355C:p.L452P,TPTE:ENST00000618007.4:exon22:c.T1409C:p.L470P	rs150482	330	0	330	1	6.7329e-198
chr11	1017883	1017883	C	A	exonic	MUC6	NA	unknown	UNKNOWN	rs79644784	2076	1325	586	0.2836	1.022e-197
chr22	18733731	18733731	A	G	upstream	LINC01662	dist=183	NA	NA	rs62231728	443	45	390	0.8804	2.1141e-197
chr2	234948470	234948470	A	G	intergenic	AC010148.1;SH3BP4	dist=35086;dist=3503	NA	NA	rs2042831	331	0	329	1	2.6891e-197
chr4	102233234	102233234	T	C	intergenic	BANK1;SLC39A8	dist=158422;dist=17807	NA	NA	rs367659	330	0	329	0.997	2.6891e-197
chr4	121828281	121828281	G	T	intronic	BBS7	NA	NA	NA	rs2706793	329	0	329	1	2.6891e-197
chr7	16089547	16089547	A	G	UTR3	ISPD	ENST00000407010.6:c.*2148T>C	NA	NA	rs9691136	334	0	329	1	2.6891e-197
chr12	61219953	61219953	C	T	intergenic	SNORA19;FAM19A2	dist=856018;dist=488306	NA	NA	rs4340119	330	0	329	1	2.6891e-197
chr14	77933524	77933524	T	C	UTR3	ADCK1	ENST00000238561.9:c.*133T>C;ENST00000341211.5:c.*133T>C	NA	NA	rs3087972	331	0	329	0.997	2.6891e-197
chr19	20625343	20625343	A	G	exonic	ZNF626	NA	synonymous SNV	ZNF626:ENST00000612591.4:exon4:c.T534C:p.C178C	rs1991528	333	0	329	0.997	2.6891e-197
chr7	100958584	100958584	G	A	exonic	MUC3A	NA	nonsynonymous SNV	MUC3A:ENST00000483366.5:exon2:c.G6805A:p.D2269N	rs769947267	595	126	437	0.7357	4.0603e-197
chr1	100191105	100191105	T	C	UTR3	DBT	ENST00000370132.8:c.*5150A>G	NA	NA	rs6701655	330	0	328	0.997	1.074e-196
chr7	108149482	108149482	T	C	UTR3	NRCAM	ENST00000379028.7:c.*428A>G;ENST00000413765.6:c.*428A>G;ENST00000351718.8:c.*428A>G;ENST00000379024.8:c.*428A>G	NA	NA	rs449077	330	0	328	1	1.074e-196
chr7	148783898	148783898	C	T	intronic	CUL1	NA	NA	NA	rs10271133	329	0	328	1	1.074e-196
chr8	28569918	28569918	G	A	UTR3	FZD3	ENST00000537916.2:c.*6907G>A;ENST00000240093.7:c.*6907G>A	NA	NA	rs4732642	330	0	328	1	1.074e-196
chr13	102741653	102741653	G	A	exonic	CCDC168	NA	nonsynonymous SNV	CCDC168:ENST00000322527.3:exon4:c.C9044T:p.T3015I	rs1449707	329	0	328	1	1.074e-196
chr16	72025370	72025370	T	C	UTR3	DHODH	ENST00000572887.5:c.*1171T>C;ENST00000219240.8:c.*1171T>C	NA	NA	rs2287998	334	1	331	0.997	1.4055e-196
chr13	77150971	77150971	C	A	intronic	MYCBP2	NA	NA	NA	rs9574006	775	287	484	0.6278	3.3058e-196
chr1	86125232	86125232	G	A	exonic	COL24A1	NA	unknown	UNKNOWN	rs2174767	328	0	327	1	4.2894e-196
chr1	161230697	161230697	C	A	UTR3	NR1I3;TOMM40L	ENST00000506209.5:c.*52G>T;ENST00000545897.5:c.*1602C>A	NA	NA	rs4073054	331	0	327	0.997	4.2894e-196
chr11	34100822	34100822	G	T	UTR3	CAPRIN1	ENST00000341394.8:c.*1455G>T	NA	NA	rs2982590	328	0	327	1	4.2894e-196
chr8	28573683	28573683	T	A	UTR3	FZD3	ENST00000537916.2:c.*10672T>A;ENST00000240093.7:c.*10672T>A	NA	NA	rs8042	333	1	330	0.997	5.5967e-196
chrX	155259147	155259147	A	G	UTR3	RAB39B	ENST00000369454.3:c.*1656T>C	NA	NA	rs3105275	343	3	335	0.9882	6.8108e-196
chr4	1434698	1434698	G	A	intergenic	NKX1-1;RP13-1016M1.2	dist=28367;dist=115586	NA	NA	NA	951	429	508	0.5404	1.4197e-195
chr21	10325791	10325791	T	C	intergenic	CH507-216K13.2;AP003900.6	dist=196762;dist=2620	NA	NA	rs62222476	336	2	332	0.994	1.4891e-195
chr3	6772588	6772588	A	G	ncRNA_intronic	GRM7-AS3	NA	NA	NA	rs345208	328	0	326	1	1.7131e-195
chr8	124486306	124486306	C	T	exonic	RNF139	NA	synonymous SNV	RNF139:ENST00000303545.3:exon2:c.C657T:p.Y219Y	rs3812471	328	0	326	1	1.7131e-195
chr19	8976939	8976939	T	A	exonic	MUC16	NA	nonsynonymous SNV	MUC16:ENST00000397910.8:exon1:c.A4200T:p.K1400N	rs1596798	327	0	326	1	1.7131e-195
chr1	152313526	152313526	T	C	exonic	FLG	NA	nonsynonymous SNV	FLG:ENST00000368799.1:exon3:c.A1360G:p.T454A	rs2011331	706	231	469	0.6671	1.7347e-195
chr1	91262496	91262496	G	A	exonic	HFM1	NA	unknown	UNKNOWN	rs585898	326	0	325	0.9969	6.8421e-195
chr2	178779207	178779207	A	G	ncRNA_intronic	TTN-AS1	NA	NA	NA	rs2291301	325	0	325	1	6.8421e-195
chr5	71657107	71657107	C	T	UTR3	MCCC2	ENST00000340941.10:c.*247C>T	NA	NA	rs1135667	325	0	325	1	6.8421e-195
chr11	2622761	2622761	A	T	ncRNA_exonic	KCNQ1OT1	NA	NA	NA	rs10766228	325	0	325	1	6.8421e-195
chr11	2625090	2625090	G	A	ncRNA_exonic	KCNQ1OT1	NA	NA	NA	rs4930002	326	0	325	1	6.8421e-195
chr11	5203430	5203430	G	T	intergenic	OR51V1;AC104389.16	dist=2730;dist=1611	NA	NA	rs6421047	326	0	325	1	6.8421e-195
chr12	4157014	4157014	A	G	intergenic	RP11-320N7.2;CCND2-AS1	dist=130356;dist=91751	NA	NA	rs1978313	326	0	325	1	6.8421e-195
chr12	24810478	24810478	A	G	UTR3	BCAT1	ENST00000261192.11:c.*7530T>C	NA	NA	rs1872643	326	0	325	1	6.8421e-195
chr7	102337534	102337534	T	C	downstream	Y_RNA	dist=564	NA	NA	rs803118	330	1	328	0.997	8.8739e-195
chr1	152304869	152304869	C	T	exonic	FLG	NA	synonymous SNV	FLG:ENST00000368799.1:exon3:c.G10017A:p.Q3339Q	rs2065956	775	292	481	0.6223	2.5752e-194
chr6	155257622	155257622	A	T	UTR3	TFB1M;TIAM2	ENST00000367166.4:c.*214T>A;ENST00000461783.7:c.*501A>T;ENST00000318981.9:c.*501A>T;ENST00000360366.8:c.*501A>T	NA	NA	rs3940	326	0	324	1	2.7326e-194
chr11	5057915	5057915	A	G	downstream	OR52E2	dist=735	NA	NA	rs12789868	327	0	324	0.9939	2.7326e-194
chr12	64876656	64876656	A	G	UTR3	TBC1D30	ENST00000542120.5:c.*868A>G	NA	NA	rs7311657	326	0	324	0.9939	2.7326e-194
chr1	16564103	16564103	T	A	exonic	NBPF1	NA	nonsynonymous SNV	NBPF1:ENST00000430580.6:exon29:c.A3260T:p.Y1087F,NBPF1:ENST00000432949.5:exon29:c.A3203T:p.Y1068F	rs2990550	458	61	396	0.8665	5.106e-194
chr4	1434814	1434814	A	T	intergenic	NKX1-1;RP13-1016M1.2	dist=28483;dist=115470	NA	NA	NA	2234	1632	592	0.2661	6.0379e-194
chr5	9493385	9493385	C	A	intronic	SEMA5A	NA	NA	NA	rs645696	327	0	323	0.9969	1.0914e-193
chr6	31355519	31355519	A	G	exonic	HLA-B	NA	synonymous SNV	HLA-B:ENST00000639848.1:exon4:c.T693C:p.G231G	rs1050747	325	0	323	1	1.0914e-193
chr7	13854651	13854651	A	G	ncRNA_intronic	AC005019.3	NA	NA	NA	rs1019029	325	0	323	1	1.0914e-193
chr7	16805126	16805126	G	T	upstream	AGR2	dist=46	NA	NA	rs3817502	323	0	323	1	1.0914e-193
chr12	69577720	69577720	C	T	UTR3	FRS2	ENST00000550389.5:c.*2765C>T;ENST00000397997.6:c.*2765C>T	NA	NA	rs521839	324	0	323	1	1.0914e-193
chr13	102732665	102732665	A	G	exonic	CCDC168	NA	nonsynonymous SNV	CCDC168:ENST00000322527.3:exon4:c.T18032C:p.L6011P	rs6491707	323	0	323	1	1.0914e-193
chr13	108209565	108209565	A	G	exonic	LIG4	NA	synonymous SNV	LIG4:ENST00000356922.5:exon2:c.T1704C:p.D568D,LIG4:ENST00000405925.2:exon2:c.T1704C:p.D568D,LIG4:ENST00000442234.5:exon3:c.T1704C:p.D568D,LIG4:ENST00000611712.4:exon3:c.T1704C:p.D568D,LIG4:ENST00000614526.1:exon3:c.T1503C:p.D501D	rs1805386	323	0	323	1	1.0914e-193
chr15	23832822	23832822	A	G	intergenic	RNU6-741P;RP11-484P15.1	dist=55279;dist=79587	NA	NA	rs12438567	323	0	323	1	1.0914e-193
chr7	100958396	100958396	T	C	exonic	MUC3A	NA	nonsynonymous SNV	MUC3A:ENST00000483366.5:exon2:c.T6617C:p.I2206T	NA	706	238	466	0.6619	3.4465e-193
chr8	6758142	6758142	A	G	UTR3	AGPAT5	ENST00000285518.10:c.*754A>G	NA	NA	rs2928582	332	2	328	0.9909	3.6994e-193
chr16	33745499	33745499	G	A	intergenic	RP11-23E10.2;IGHV3OR16-12	dist=191091;dist=57265	NA	NA	rs78448652	728	255	470	0.6474	4.3352e-193
chr1	114405659	114405659	A	G	exonic	TRIM33	NA	nonsynonymous SNV	TRIM33:ENST00000369543.6:exon15:c.T2519C:p.I840T	rs6537825	324	0	322	1	4.3587e-193
chr2	111143021	111143021	A	G	intronic	BCL2L11	NA	NA	NA	rs13396983	323	0	322	1	4.3587e-193
chr6	90515501	90515501	G	A	UTR3	MAP3K7	ENST00000369325.7:c.*1148C>T;ENST00000369327.7:c.*1148C>T;ENST00000369329.7:c.*1000C>T;ENST00000369332.7:c.*1000C>T	NA	NA	rs157704	323	0	322	1	4.3587e-193
chr7	100992398	100992398	C	G	exonic	MUC12	NA	nonsynonymous SNV	MUC12:ENST00000536621.5:exon2:c.C1835G:p.T612S,MUC12:ENST00000379442.7:exon5:c.C2264G:p.T755S	rs10953314	324	0	322	0.9969	4.3587e-193
chr12	86889246	86889246	T	A	intergenic	RP11-202H2.1;RP11-324H9.1	dist=50248;dist=152670	NA	NA	rs1586597	323	0	322	1	4.3587e-193
chr13	102747733	102747733	G	A	exonic	CCDC168	NA	synonymous SNV	CCDC168:ENST00000322527.3:exon4:c.C2964T:p.S988S	rs1026158	324	0	322	1	4.3587e-193
chr15	38351373	38351373	T	C	exonic	SPRED1	NA	unknown	UNKNOWN	rs3751526	323	0	322	1	4.3587e-193
chr16	8781942	8781942	G	A	UTR3	ABAT	ENST00000268251.12:c.*512G>A;ENST00000396600.6:c.*512G>A	NA	NA	rs3743798	323	0	322	1	4.3587e-193
chr2	95945204	95945204	T	C	intronic	ANKRD36C	NA	NA	NA	rs62154595	616	167	444	0.7243	1.1018e-192
chr2	97198637	97198637	G	T	exonic	ANKRD36	NA	unknown	UNKNOWN	rs60795069	330	2	327	0.9909	1.4686e-192
chr1	116947639	116947639	G	T	intronic	PTGFRN	NA	NA	NA	rs4233450	322	0	321	1	1.7408e-192
chr3	6772723	6772723	A	T	ncRNA_intronic	GRM7-AS3	NA	NA	NA	rs345207	323	0	321	1	1.7408e-192
chr3	191395450	191395450	T	G	UTR3	CCDC50	ENST00000392455.7:c.*3690T>G	NA	NA	rs167151	327	0	321	0.9969	1.7408e-192
chr4	112441160	112441160	A	G	intronic	ALPK1	NA	NA	NA	rs1486868	321	0	321	1	1.7408e-192
chr5	113022796	113022796	G	A	UTR3	MCC	ENST00000302475.8:c.*4506C>T	NA	NA	rs2112452	322	0	321	1	1.7408e-192
chrX	55717852	55717852	C	G	UTR5	RRAGB	ENST00000374941.8:c.-476C>G	NA	NA	rs5960093	323	0	321	1	1.7408e-192
chr1	47251517	47251517	A	G	exonic	STIL	NA	synonymous SNV	STIL:ENST00000371877.7:exon17:c.T3486C:p.P1162P,STIL:ENST00000396221.6:exon17:c.T3432C:p.P1144P,STIL:ENST00000360380.7:exon18:c.T3483C:p.P1161P,STIL:ENST00000337817.9:exon19:c.T3345C:p.P1115P	rs2758735	709	242	465	0.6568	3.1082e-192
chr1	85018683	85018683	A	G	UTR3	MCOLN3	ENST00000370589.6:c.*440T>C	NA	NA	rs7522239	321	0	320	1	6.9522e-192
chr3	406844	406844	T	C	UTR3	CHL1	ENST00000256509.6:c.*1133T>C;ENST00000397491.6:c.*1133T>C;ENST00000620033.4:c.*1133T>C	NA	NA	rs2117046	320	0	320	1	6.9522e-192
chr13	43108872	43108872	G	A	UTR3	DNAJC15	ENST00000379221.3:c.*1624G>A	NA	NA	rs11728	321	0	320	1	6.9522e-192
chr13	67505424	67505424	T	C	intergenic	LINC00364;RN7SL761P	dist=125448;dist=1188380	NA	NA	rs7325838	328	0	320	0.9938	6.9522e-192
chr13	85942916	85942916	A	G	intergenic	SLITRK6;RP11-30L8.1	dist=143428;dist=117897	NA	NA	rs1330048	321	0	320	1	6.9522e-192
chr14	50757699	50757699	G	C	exonic	NIN	NA	nonsynonymous SNV	NIN:ENST00000530997.6:exon16:c.C3331G:p.P1111A,NIN:ENST00000245441.9:exon18:c.C3331G:p.P1111A,NIN:ENST00000382041.7:exon18:c.C3331G:p.P1111A,NIN:ENST00000453196.5:exon18:c.C3331G:p.P1111A	rs2236316	322	0	320	1	6.9522e-192
chr22	28709427	28709427	G	C	intronic	CHEK2	NA	NA	NA	rs5752773	320	0	320	1	6.9522e-192
chr17	70394874	70394874	C	G	intergenic	CTD-2378E21.1;RP11-238F2.1	dist=25958;dist=383730	NA	NA	rs16975718	325	1	323	0.9969	8.881e-192
chr13	35672299	35672299	T	C	UTR3	NBEA	ENST00000400445.7:c.*1308T>C;ENST00000310336.8:c.*1308T>C;ENST00000629018.2:c.*1308T>C;ENST00000379939.6:c.*1308T>C;ENST00000537702.5:c.*1308T>C;ENST00000379922.3:c.*1308T>C	NA	NA	rs374452	691	225	459	0.6691	1.8142e-191
chr1	165724626	165724626	G	T	UTR3	TMCO1	ENST00000612311.4:c.*3397C>A	NA	NA	rs14223	320	0	319	1	2.7765e-191
chr1	206587362	206587362	C	T	UTR3	RASSF5	ENST00000579436.6:c.*384C>T;ENST00000580449.5:c.*514C>T;ENST00000581503.6:c.*2613C>T;ENST00000636182.1:c.*384C>T;ENST00000577571.5:c.*384C>T	NA	NA	rs7541507	320	0	319	1	2.7765e-191
chr3	140979099	140979099	C	A	UTR3	SLC25A36	ENST00000446041.6:c.*2646C>A	NA	NA	rs1047330	319	0	319	1	2.7765e-191
chr4	46921091	46921091	A	C	UTR3	GABRA4	ENST00000264318.3:c.*7134T>G	NA	NA	rs9291297	320	0	319	1	2.7765e-191
chr11	5324630	5324630	C	T	intronic	HBE1;HBG2	NA	NA	NA	rs4910550	323	0	319	0.9938	2.7765e-191
chr11	46857178	46857178	G	A	ncRNA_intronic	LRP4-AS1	NA	NA	NA	rs6485701	321	0	319	1	2.7765e-191
chr12	69577694	69577694	G	A	UTR3	FRS2	ENST00000550389.5:c.*2739G>A;ENST00000397997.6:c.*2739G>A	NA	NA	rs2588440	320	0	319	1	2.7765e-191
chr12	121001630	121001630	G	A	UTR3	C12orf43;HNF1A	ENST00000288757.7:c.*2523C>T;ENST00000257555.10:c.*438G>A;ENST00000543427.5:c.*438G>A;ENST00000615446.4:c.*438G>A;ENST00000617366.4:c.*743G>A;ENST00000541395.5:c.*438G>A	NA	NA	rs1169310	320	0	319	1	2.7765e-191
chr13	99894535	99894535	C	T	UTR3	CLYBL	ENST00000376355.7:c.*3122C>T	NA	NA	rs1924105	320	0	319	1	2.7765e-191
chr13	105185834	105185834	T	G	intergenic	LINC01309;DAOA-AS1	dist=1758149;dist=273221	NA	NA	rs3007255	322	0	319	0.9969	2.7765e-191
chr16	7711109	7711109	A	G	UTR3	RBFOX1	ENST00000550418.5:c.*364A>G;ENST00000547372.5:c.*1468A>G;ENST00000311745.9:c.*364A>G;ENST00000355637.8:c.*486A>G;ENST00000340209.8:c.*364A>G;ENST00000620507.4:c.*364A>G	NA	NA	rs8062475	319	0	319	1	2.7765e-191
chr16	69463345	69463345	T	G	UTR3	CYB5B	ENST00000512062.5:c.*825T>G;ENST00000307892.12:c.*825T>G;ENST00000515314.5:c.*811T>G	NA	NA	rs11075720	320	0	319	0.9969	2.7765e-191
chr16	69465828	69465828	T	C	ncRNA_exonic	RP11-140H17.1	NA	NA	NA	rs3743670	322	0	319	0.9938	2.7765e-191
chrX	155276456	155276456	G	A	UTR3	CLIC2	ENST00000369449.6:c.*1447C>T	NA	NA	rs1041899593	319	0	319	1	2.7765e-191
chr11	1016776	1016776	C	T	exonic	MUC6	NA	unknown	UNKNOWN	rs33988517	1674	930	550	0.3311	3.3261e-191
chr19	43668036	43668036	T	C	intronic	PLAUR	NA	NA	NA	rs344783	323	1	322	0.9969	3.536e-191
chr6	32013369	32013369	T	C	intergenic	C4A-AS1;C4B	dist=9848;dist=1393	NA	NA	rs4959021	418	41	375	0.9014	6.762e-191
chr1	235547849	235547849	G	C	UTR3	GNG4	ENST00000391854.6:c.*4260C>G;ENST00000450593.5:c.*4260C>G	NA	NA	rs12022945	319	0	318	1	1.1089e-190
chr4	9783510	9783510	T	C	UTR3	DRD5	ENST00000304374.3:c.*47T>C	NA	NA	rs1967551	318	0	318	1	1.1089e-190
chr4	166754136	166754136	C	A	UTR3	SPOCK3	ENST00000512648.5:c.*361G>T	NA	NA	rs7658611	318	0	318	1	1.1089e-190
chr6	28326773	28326773	T	C	exonic	ZSCAN31	NA	nonsynonymous SNV	ZSCAN31:ENST00000446474.5:exon3:c.A137G:p.K46R,ZSCAN31:ENST00000344279.10:exon4:c.A614G:p.K205R,ZSCAN31:ENST00000439158.5:exon4:c.A614G:p.K205R,ZSCAN31:ENST00000611469.4:exon4:c.A137G:p.K46R,ZSCAN31:ENST00000396838.6:exon8:c.A614G:p.K205R,ZSCAN31:ENST00000414429.5:exon8:c.A614G:p.K205R	rs853684	318	0	318	1	1.1089e-190
chr9	69076323	69076323	G	A	intronic	FXN	NA	NA	NA	rs10781379	320	0	318	0.9969	1.1089e-190
chr10	30460966	30460966	G	A	UTR3	MAP3K8	ENST00000263056.5:c.*130G>A;ENST00000542547.5:c.*130G>A;ENST00000375321.1:c.*130G>A	NA	NA	rs3034	318	0	318	1	1.1089e-190
chr15	30911583	30911583	G	A	UTR3	FAN1	ENST00000561594.5:c.*743G>A;ENST00000561607.5:c.*743G>A	NA	NA	rs1056118	321	0	318	0.9969	1.1089e-190
chr16	17095018	17095018	G	A	intergenic	CTD-2576D5.1;XYLT1	dist=9969;dist=6751	NA	NA	rs4340319	319	0	318	1	1.1089e-190
chr3	185904041	185904041	G	A	intergenic	IGF2BP2;TRA2B	dist=78985;dist=11865	NA	NA	rs6444087	325	1	321	0.9969	1.4079e-190
chr12	24810572	24810572	A	G	UTR3	BCAT1	ENST00000261192.11:c.*7436T>C	NA	NA	rs2353485	325	2	323	0.9938	3.6469e-190
chr1	169529596	169529596	T	C	intronic	F5	NA	NA	NA	rs6009	320	0	317	0.9969	4.4285e-190
chr1	200589235	200589235	T	C	exonic	KIF14	NA	synonymous SNV	KIF14:ENST00000614960.4:exon17:c.A3096G:p.E1032E	rs6665951	318	0	317	1	4.4285e-190
chr2	234948402	234948402	C	T	intergenic	AC010148.1;SH3BP4	dist=35018;dist=3571	NA	NA	rs2042830	318	0	317	1	4.4285e-190
chr17	10642813	10642813	T	G	intronic	MYH3	NA	NA	NA	rs2285468	319	0	317	1	4.4285e-190
chr1	30712259	30712259	C	T	UTR3	MATN1	ENST00000373765.4:c.*1323G>A	NA	NA	rs1188403	329	1	320	0.9938	5.6053e-190
chr9	12710035	12710035	A	C	ncRNA_intronic	LURAP1L-AS1	NA	NA	NA	rs910	321	1	320	0.9969	5.6053e-190
chr13	35672096	35672096	A	G	UTR3	NBEA	ENST00000400445.7:c.*1105A>G;ENST00000310336.8:c.*1105A>G;ENST00000629018.2:c.*1105A>G;ENST00000379939.6:c.*1105A>G;ENST00000537702.5:c.*1105A>G;ENST00000379922.3:c.*1105A>G	NA	NA	rs403904	707	246	461	0.6521	7.1292e-190
chr1	152308312	152308312	T	G	exonic	FLG	NA	nonsynonymous SNV	FLG:ENST00000368799.1:exon3:c.A6574C:p.K2192Q	rs66954353	1591	1038	552	0.3472	1.1015e-189
chr3	158097299	158097299	G	A	UTR3	SHOX2	ENST00000441443.6:c.*728C>T;ENST00000425436.7:c.*728C>T;ENST00000389589.8:c.*728C>T	NA	NA	rs6441173	316	0	316	1	1.7686e-189
chr4	2629282	2629282	G	A	intronic	FAM193A	NA	NA	NA	rs17824073	317	0	316	1	1.7686e-189
chr7	23124907	23124907	C	G	intronic	KLHL7	NA	NA	NA	rs2058275	317	0	316	1	1.7686e-189
chr12	18648083	18648083	T	C	UTR3	PIK3C2G	ENST00000433979.5:c.*55T>C;ENST00000538779.5:c.*55T>C;ENST00000266497.9:c.*55T>C	NA	NA	rs501379	316	0	316	1	1.7686e-189
chr12	24810636	24810636	G	A	UTR3	BCAT1	ENST00000261192.11:c.*7372C>T	NA	NA	rs2353484	316	0	316	1	1.7686e-189
chr13	104839405	104839405	C	T	intergenic	LINC01309;DAOA-AS1	dist=1411720;dist=619650	NA	NA	rs7321584	317	0	316	1	1.7686e-189
chr16	33745495	33745495	T	C	intergenic	RP11-23E10.2;IGHV3OR16-12	dist=191087;dist=57269	NA	NA	rs74596538	711	249	460	0.6488	4.6536e-189
chr11	2609364	2609364	T	C	ncRNA_exonic	KCNQ1OT1	NA	NA	NA	rs4930137	1035	515	510	0.4961	5.2131e-189
chr1	6519783	6519783	C	T	UTR5	PLEKHG5	ENST00000377748.5:c.-272G>A;ENST00000377740.4:c.-272G>A	NA	NA	rs1010584	317	0	315	0.9968	7.0633e-189
chr1	154707091	154707091	C	T	UTR3	KCNN3	ENST00000271915.8:c.*885G>A;ENST00000618040.4:c.*885G>A	NA	NA	rs1995662	316	0	315	1	7.0633e-189
chr1	210683243	210683243	G	T	UTR3	KCNH1	ENST00000271751.9:c.*38C>A;ENST00000639952.1:c.*38C>A	NA	NA	rs3135473	315	0	315	1	7.0633e-189
chr3	156537900	156537900	G	A	UTR3	KCNAB1	ENST00000490337.5:c.*1153G>A;ENST00000471742.5:c.*1153G>A;ENST00000618897.4:c.*1153G>A;ENST00000302490.12:c.*1153G>A	NA	NA	rs1027915	316	0	315	0.9968	7.0633e-189
chr4	53145359	53145359	A	G	exonic	SCFD2	NA	nonsynonymous SNV	SCFD2:ENST00000388940.8:exon5:c.T1535C:p.L512S	rs7675987	316	0	315	1	7.0633e-189
chr5	109050334	109050334	G	A	intronic	FER	NA	NA	NA	rs10447249	316	0	315	1	7.0633e-189
chr5	149001575	149001575	C	T	intergenic	RP11-44B19.1;SH3TC2	dist=30922;dist=2378	NA	NA	rs1019927	316	0	315	1	7.0633e-189
chr7	92002992	92002992	C	T	exonic	AKAP9	NA	synonymous SNV	AKAP9:ENST00000356239.7:exon8:c.C3075T:p.T1025T,AKAP9:ENST00000358100.6:exon8:c.C3075T:p.T1025T,AKAP9:ENST00000359028.6:exon9:c.C3108T:p.T1036T,AKAP9:ENST00000619023.4:exon9:c.C3099T:p.T1033T	rs1989779	315	0	315	1	7.0633e-189
chr20	5954739	5954739	T	C	intronic	MCM8	NA	NA	NA	rs236114	318	0	315	0.9906	7.0633e-189
chr1	152304395	152304395	A	G	exonic	FLG	NA	synonymous SNV	FLG:ENST00000368799.1:exon3:c.T10491C:p.D3497D	rs3126066	844	361	481	0.5713	2.3066e-188
chr3	195779781	195779781	A	G	exonic	MUC4	NA	synonymous SNV	MUC4:ENST00000475231.5:exon2:c.T11799C:p.H3933H	rs62282469	356	13	340	0.9632	2.7089e-188
chr1	152302209	152302209	T	A	ncRNA_intronic	FLG-AS1	NA	NA	NA	rs1933061	314	0	314	1	2.8208e-188
chr3	140978887	140978887	C	T	UTR3	SLC25A36	ENST00000446041.6:c.*2434C>T	NA	NA	rs1365632	316	0	314	1	2.8208e-188
chr7	44829938	44829938	C	T	UTR3	H2AFV	ENST00000222690.10:c.*206G>A;ENST00000437072.5:c.*206G>A	NA	NA	rs1297837	315	0	314	0.9968	2.8208e-188
chr13	36828303	36828303	T	C	UTR3	RFXAP	ENST00000255476.2:c.*550T>C	NA	NA	rs9547679	315	0	314	0.9968	2.8208e-188
chr13	85792874	85792874	C	A	UTR3	SLITRK6	ENST00000400286.2:c.*1109G>T	NA	NA	rs1054544	315	0	314	0.9968	2.8208e-188
chr16	33745438	33745438	T	A	intergenic	RP11-23E10.2;IGHV3OR16-12	dist=191030;dist=57326	NA	NA	rs4123885	475	78	396	0.8354	3.5129e-188
chr13	18212005	18212005	G	T	ncRNA_intronic	FAM230C	NA	NA	NA	NA	953	454	494	0.52	5.814e-188
chr6	32010969	32010969	G	A	intergenic	C4A-AS1;C4B	dist=7448;dist=3793	NA	NA	rs28361039	344	9	333	0.9737	8.2096e-188
chr1	86473707	86473707	G	A	intronic	CLCA1	NA	NA	NA	rs2180762	316	0	313	0.9968	1.1265e-187
chr1	117054340	117054340	C	T	ncRNA_intronic	RP11-27K13.3	NA	NA	NA	rs7535919	314	0	313	1	1.1265e-187
chr7	140795773	140795773	T	C	intronic	BRAF	NA	NA	NA	rs1733826	314	0	313	0.9968	1.1265e-187
chr7	155070798	155070798	A	G	ncRNA_intronic	HTR5A-AS1	NA	NA	NA	rs3734967	313	0	313	1	1.1265e-187
chr12	106985067	106985067	A	G	intronic	MTERF2	NA	NA	NA	rs714359	316	0	313	1	1.1265e-187
chr4	71568162	71568162	G	C	UTR3	SLC4A4	ENST00000264485.10:c.*411G>C;ENST00000425175.5:c.*269G>C;ENST00000351898.10:c.*411G>C;ENST00000340595.3:c.*411G>C	NA	NA	rs1453452	320	1	316	0.9937	1.4083e-187
chr1	152355935	152355935	A	G	exonic	FLG2	NA	synonymous SNV	FLG2:ENST00000388718.5:exon3:c.T1851C:p.S617S	rs6679449	677	220	449	0.6701	2.5415e-187
chr3	172444052	172444052	C	A	intergenic	FNDC3B;GHSR	dist=42387;dist=1081	NA	NA	rs562416	312	0	312	1	4.4989e-187
chr6	117561046	117561046	G	A	UTR3	GOPC	ENST00000368498.6:c.*2208C>T;ENST00000052569.10:c.*2208C>T;ENST00000535237.2:c.*2208C>T	NA	NA	rs1045855	312	0	312	1	4.4989e-187
chr12	12473884	12473884	T	A	downstream	DUSP16	dist=326	NA	NA	rs2058820	314	0	312	0.9968	4.4989e-187
chr7	106905642	106905642	C	T	UTR3	PIK3CG	ENST00000440650.6:c.*255C>T;ENST00000496166.5:c.*255C>T;ENST00000359195.3:c.*255C>T	NA	NA	rs3173908	684	231	451	0.6613	6.5678e-187
chr1	29193266	29193266	T	G	UTR3	MECR	ENST00000373791.7:c.*756A>C	NA	NA	rs2640464	313	0	311	1	1.7967e-186
chr2	39250029	39250029	T	C	UTR3	MAP4K3	ENST00000263881.7:c.*589A>G;ENST00000437545.5:c.*589A>G;ENST00000341681.9:c.*589A>G	NA	NA	rs6544214	313	0	311	1	1.7967e-186
chr2	177543169	177543169	T	C	UTR3	AGPS	ENST00000264167.8:c.*4974T>C	NA	NA	rs2293475	313	0	311	1	1.7967e-186
chr5	132694975	132694975	C	G	ncRNA_intronic	AC004237.1	NA	NA	NA	rs17690965	314	0	311	1	1.7967e-186
chr7	42937596	42937596	G	A	UTR3	MRPL32	ENST00000223324.2:c.*20G>A	NA	NA	rs631561	311	0	311	1	1.7967e-186
chr7	100998591	100998591	T	C	exonic	MUC12	NA	synonymous SNV	MUC12:ENST00000536621.5:exon2:c.T8028C:p.S2676S,MUC12:ENST00000379442.7:exon5:c.T8457C:p.S2819S	rs57220743	312	0	311	1	1.7967e-186
chr13	43108884	43108884	A	G	UTR3	DNAJC15	ENST00000379221.3:c.*1636A>G	NA	NA	rs11346	312	0	311	1	1.7967e-186
chr13	68368715	68368715	G	A	intergenic	LINC00364;RN7SL761P	dist=988739;dist=325089	NA	NA	rs958121	311	0	311	1	1.7967e-186
chr20	15514914	15514914	G	A	intronic	MACROD2	NA	NA	NA	rs1233770	312	0	311	1	1.7967e-186
chr16	160216	160216	T	A	intergenic	HBZ;HBM	dist=5713;dist=5762	NA	NA	rs12930425	319	1	314	0.9937	2.232e-186
chr15	20734100	20734100	G	A	ncRNA_intronic	RP11-403B2.7	NA	NA	NA	rs143672365	635	195	440	0.6929	2.358e-186
chr7	117277064	117277064	C	T	UTR3	WNT2	ENST00000265441.7:c.*1091G>A	NA	NA	rs4730775	698	241	452	0.6522	3.3553e-186
chr13	38882927	38882927	C	G	UTR3	FREM2	ENST00000280481.8:c.*2140C>G	NA	NA	rs7324632	695	241	452	0.6522	3.3553e-186
chr1	85018790	85018790	C	T	UTR3	MCOLN3	ENST00000370589.6:c.*333G>A	NA	NA	rs10782537	310	0	310	1	7.1752e-186
chr6	139374428	139374428	T	A	UTR5	CITED2	ENST00000367651.3:c.-484A>T;ENST00000618718.1:c.-484A>T	NA	NA	rs1131399	312	0	310	1	7.1752e-186
chr6	152330899	152330899	A	T	exonic	SYNE1	NA	nonsynonymous SNV	SYNE1:ENST00000423061.5:exon77:c.T13573A:p.S4525T,SYNE1:ENST00000341594.9:exon82:c.T12976A:p.S4326T	rs6911096	313	0	310	1	7.1752e-186
chr11	121309138	121309138	A	T	downstream	SC5D	dist=444	NA	NA	rs2060008	313	0	310	1	7.1752e-186
chr12	70706156	70706156	A	G	intronic	PTPRR	NA	NA	NA	rs954090	310	0	310	1	7.1752e-186
chr7	100958118	100958118	A	G	exonic	MUC3A	NA	synonymous SNV	MUC3A:ENST00000483366.5:exon2:c.A6339G:p.S2113S	NA	1033	511	502	0.4898	8.0954e-186
chr7	103498070	103498070	C	G	ncRNA_intronic	CTB-107G13.1	NA	NA	NA	rs2711885	315	1	313	0.9968	8.8856e-186
chr13	18211972	18211972	T	C	ncRNA_intronic	FAM230C	NA	NA	NA	NA	664	218	445	0.6712	1.1579e-185
chr1	3451567	3451567	G	A	intergenic	PRDM16;ARHGEF16	dist=12946;dist=2859	NA	NA	rs4648501	309	0	309	1	2.8654e-185
chr1	160887174	160887174	A	G	intergenic	ITLN1;RP11-312J18.6	dist=2004;dist=44565	NA	NA	rs4656958	310	0	309	1	2.8654e-185
chr1	169542317	169542317	T	C	exonic	F5	NA	nonsynonymous SNV	F5:ENST00000367796.3:exon13:c.A2788G:p.K930E	rs6032	310	0	309	1	2.8654e-185
chr1	186673297	186673297	A	G	UTR3	PTGS2	ENST00000367468.9:c.*1056T>C	NA	NA	rs2206593	309	0	309	1	2.8654e-185
chr2	172628379	172628379	T	G	intergenic	PDK1;snoU13	dist=19710;dist=62920	NA	NA	rs836590	310	0	309	1	2.8654e-185
chr4	15968578	15968578	G	C	UTR3	PROM1	ENST00000447510.6:c.*815C>G;ENST00000539194.5:c.*815C>G;ENST00000540805.5:c.*815C>G;ENST00000505450.5:c.*815C>G;ENST00000508167.5:c.*815C>G;ENST00000510224.5:c.*815C>G	NA	NA	rs7686732	309	0	309	1	2.8654e-185
chr5	112845224	112845224	T	C	UTR3	APC	ENST00000257430.8:c.*1098T>C;ENST00000508376.6:c.*1098T>C	NA	NA	rs41116	311	0	309	0.9936	2.8654e-185
chr6	31355456	31355456	A	G	exonic	HLA-B	NA	synonymous SNV	HLA-B:ENST00000639848.1:exon4:c.T756C:p.T252T	rs709052	311	0	309	0.9968	2.8654e-185
chr6	32027987	32027987	T	C	intronic	C4B	NA	NA	NA	rs3115529	309	0	309	1	2.8654e-185
chr10	99706863	99706863	C	T	downstream	ENTPD7	dist=623	NA	NA	rs1057491	309	0	309	1	2.8654e-185
chr22	28691053	28691053	T	C	intronic	CHEK2	NA	NA	NA	rs4035540	309	0	309	1	2.8654e-185
chr11	118522681	118522681	A	G	ncRNA_intronic	RP11-770J1.3	NA	NA	NA	rs573971	313	1	312	0.9968	3.5373e-185
chr1	152310760	152310760	T	C	exonic	FLG	NA	nonsynonymous SNV	FLG:ENST00000368799.1:exon3:c.A4126G:p.R1376G	rs11581433	715	259	454	0.6367	3.819e-185
chr11	1016991	1016991	T	G	exonic	MUC6	NA	unknown	UNKNOWN	rs74788171	1722	1164	545	0.3189	8.1299e-185
chr1	109275641	109275641	G	A	UTR3	CELSR2	ENST00000271332.3:c.*1592G>A	NA	NA	rs658437	308	0	308	1	1.1443e-184
chr1	169512712	169512712	G	A	intergenic	RP1-206D15.6;F5	dist=25726;dist=1454	NA	NA	rs2187952	308	0	308	1	1.1443e-184
chr5	154968992	154968992	C	T	UTR3	MRPL22	ENST00000523037.5:c.*2095C>T;ENST00000265229.12:c.*2095C>T;ENST00000522038.5:c.*2095C>T	NA	NA	rs286595	308	0	308	1	1.1443e-184
chr7	123541218	123541218	C	G	UTR3	NDUFA5	ENST00000471770.5:c.*901G>C;ENST00000355749.6:c.*901G>C;ENST00000611607.4:c.*901G>C;ENST00000618945.4:c.*901G>C	NA	NA	rs6737	310	0	308	0.9968	1.1443e-184
chr16	89283630	89283630	G	A	exonic	ANKRD11	NA	unknown	UNKNOWN	rs2279348	311	0	308	1	1.1443e-184
chr1	152313891	152313891	C	A	exonic	FLG	NA	nonsynonymous SNV	FLG:ENST00000368799.1:exon3:c.G995T:p.G332V	rs41267154	644	204	438	0.6822	3.8817e-184
chr1	116068927	116068927	A	G	UTR3	SLC22A15	ENST00000369503.8:c.*1819A>G	NA	NA	rs1281742	310	0	307	1	4.5699e-184
chr1	159722783	159722783	T	C	intergenic	CRP;DUSP23	dist=8194;dist=58149	NA	NA	rs2808634	310	0	307	0.9968	4.5699e-184
chr6	29943287	29943287	A	G	exonic	HLA-A	NA	nonsynonymous SNV	HLA-A:ENST00000376802.2:exon3:c.A363G:p.I121M,HLA-A:ENST00000376806.9:exon3:c.A363G:p.I121M,HLA-A:ENST00000638375.1:exon3:c.A363G:p.I121M,HLA-A:ENST00000396634.5:exon5:c.A363G:p.I121M	rs1136695	308	0	307	1	4.5699e-184
chr6	100864221	100864221	C	T	intronic	ASCC3	NA	NA	NA	rs846791	308	0	307	0.9968	4.5699e-184
chr15	34064787	34064787	G	A	UTR3	CHRM5	ENST00000383263.6:c.*471G>A;ENST00000557872.1:c.*471G>A	NA	NA	rs643827	308	0	307	1	4.5699e-184
chr11	2621578	2621578	G	A	ncRNA_exonic	KCNQ1OT1	NA	NA	NA	rs7937711	970	479	488	0.5041	5.1594e-184
chr22	17494632	17494632	A	C	intronic	CECR2	NA	NA	NA	rs174289	312	1	310	0.9968	5.6057e-184
chr1	152310807	152310807	C	T	exonic	FLG	NA	nonsynonymous SNV	FLG:ENST00000368799.1:exon3:c.G4079A:p.R1360H	rs11586631	721	264	452	0.6313	1.0956e-183
chr1	119781696	119781696	C	T	intergenic	HMGCS2;REG4	dist=12791;dist=12322	NA	NA	rs10494231	307	0	306	1	1.825e-183
chr1	205632336	205632336	G	C	upstream	ELK4	dist=374	NA	NA	rs3088136	309	0	306	0.9967	1.825e-183
chr5	144476043	144476043	G	A	UTR3	KCTD16	ENST00000507359.3:c.*1929G>A	NA	NA	rs358651	309	0	306	0.9935	1.825e-183
chr6	24704310	24704310	T	C	UTR3	ACOT13	ENST00000537591.5:c.*2695T>C;ENST00000230048.4:c.*2695T>C	NA	NA	rs1053598	307	0	306	1	1.825e-183
chr6	29943479	29943479	T	G	exonic	HLA-A	NA	nonsynonymous SNV	HLA-A:ENST00000376802.2:exon3:c.T555G:p.D185E,HLA-A:ENST00000376806.9:exon3:c.T555G:p.D185E,HLA-A:ENST00000638375.1:exon3:c.T555G:p.D185E,HLA-A:ENST00000396634.5:exon5:c.T555G:p.D185E	rs1059542	306	0	306	1	1.825e-183
chr8	86654023	86654023	T	G	exonic	CNGB3	NA	nonsynonymous SNV	CNGB3:ENST00000320005.5:exon7:c.A892C:p.T298P	rs4961206	309	0	306	1	1.825e-183
chr9	130480487	130480487	A	G	intronic	ASS1	NA	NA	NA	rs1215940	307	0	306	1	1.825e-183
chr14	50757656	50757656	T	G	exonic	NIN	NA	nonsynonymous SNV	NIN:ENST00000530997.6:exon16:c.A3374C:p.Q1125P,NIN:ENST00000245441.9:exon18:c.A3374C:p.Q1125P,NIN:ENST00000382041.7:exon18:c.A3374C:p.Q1125P,NIN:ENST00000453196.5:exon18:c.A3374C:p.Q1125P	rs12882191	307	0	306	1	1.825e-183
chr21	10510532	10510532	T	C	ncRNA_intronic	AL078471.5	NA	NA	NA	rs469658	307	0	306	1	1.825e-183
chr7	18667080	18667080	T	C	UTR3	HDAC9	ENST00000622668.4:c.*553T>C;ENST00000405010.7:c.*553T>C;ENST00000428307.6:c.*553T>C;ENST00000406072.5:c.*553T>C	NA	NA	rs17348528	702	251	448	0.64	3.375e-183
chr1	11259530	11259530	A	G	intronic	MTOR	NA	NA	NA	rs4845988	307	0	305	1	7.288e-183
chr1	169542517	169542517	T	C	exonic	F5	NA	nonsynonymous SNV	F5:ENST00000367796.3:exon13:c.A2588G:p.K863R	rs4524	305	0	305	1	7.288e-183
chr2	40207099	40207099	C	T	ncRNA_intronic	SLC8A1-AS1	NA	NA	NA	rs450450	306	0	305	1	7.288e-183
chr4	4498402	4498402	T	C	intronic	STX18	NA	NA	NA	rs4689118	309	0	305	0.9967	7.288e-183
chr6	31995249	31995249	T	C	intronic	C4A	NA	NA	NA	rs149464899	305	0	305	1	7.288e-183
chr13	22832343	22832343	C	A	intergenic	SNORD36;LINC00621	dist=29119;dist=62313	NA	NA	rs4581565	307	0	305	1	7.288e-183
chr4	112276931	112276931	T	A	UTR3	TIFA	ENST00000361717.3:c.*931A>T	NA	NA	rs6852042	312	1	308	0.9968	8.8829e-183
chr8	118928934	118928934	A	G	intronic	TNFRSF11B	NA	NA	NA	rs3134046	309	1	308	0.9968	8.8829e-183
chr11	1016957	1016957	T	G	exonic	MUC6	NA	unknown	UNKNOWN	rs200695483	2046	1345	546	0.2692	1.2087e-182
chr1	67240275	67240275	G	A	exonic	IL23R	NA	nonsynonymous SNV	IL23R:ENST00000425614.3:exon4:c.G377A:p.R126Q,IL23R:ENST00000347310.9:exon9:c.G1142A:p.R381Q,IL23R:ENST00000637002.1:exon9:c.G533A:p.R178Q	rs11209026	651	214	437	0.6713	2.4032e-182
chr1	152306543	152306543	G	A	exonic	FLG	NA	synonymous SNV	FLG:ENST00000368799.1:exon3:c.C8343T:p.D2781D	rs57670307	1860	1286	543	0.2927	2.6783e-182
chr1	26574599	26574599	C	T	UTR3	RPS6KA1	ENST00000374168.6:c.*398C>T;ENST00000374166.8:c.*398C>T;ENST00000530003.5:c.*398C>T	NA	NA	rs11113	308	0	304	1	2.9104e-182
chr2	185793711	185793711	C	T	exonic	FSIP2	NA	unknown	UNKNOWN	rs10490391	304	0	304	1	2.9104e-182
chr3	151327873	151327873	G	C	UTR3	P2RY13	ENST00000325602.5:c.*118C>G	NA	NA	rs1491980	305	0	304	0.9967	2.9104e-182
chr5	161288871	161288871	G	A	UTR3	GABRB2	ENST00000393959.5:c.*5210C>T;ENST00000274547.6:c.*5210C>T	NA	NA	rs252947	306	0	304	1	2.9104e-182
chr7	91209302	91209302	A	G	UTR3	CDK14	ENST00000380050.7:c.*2166A>G;ENST00000265741.7:c.*2166A>G;ENST00000406263.5:c.*2166A>G;ENST00000436577.3:c.*2166A>G	NA	NA	rs12534311	304	0	304	1	2.9104e-182
chr1	235551764	235551764	A	T	UTR3	GNG4	ENST00000391854.6:c.*345T>A;ENST00000450593.5:c.*345T>A;ENST00000366597.5:c.*345T>A;ENST00000366598.8:c.*345T>A;ENST00000484517.2:c.*345T>A	NA	NA	rs589175	308	1	307	0.9968	3.536e-182
chr5	1222384	1222384	T	C	UTR3	SLC6A19	ENST00000304460.10:c.*480T>C	NA	NA	rs34896724	308	1	307	0.9968	3.536e-182
chr17	66804903	66804903	A	G	UTR3	PRKCA	ENST00000413366.7:c.*866A>G	NA	NA	rs12947438	310	1	307	0.9935	3.536e-182
chr5	9037731	9037731	T	A	ncRNA_intronic	CTD-2215L10.1	NA	NA	NA	rs10983	305	0	303	1	1.1622e-181
chr7	27197339	27197339	C	T	UTR3	HOXA13	ENST00000222753.5:c.*859G>A	NA	NA	rs757181	305	0	303	0.9967	1.1622e-181
chr11	27367363	27367363	T	C	UTR3	LGR4	ENST00000379214.8:c.*504A>G;ENST00000389858.4:c.*504A>G	NA	NA	rs2447995	305	0	303	1	1.1622e-181
chr13	102742366	102742366	T	C	exonic	CCDC168	NA	synonymous SNV	CCDC168:ENST00000322527.3:exon4:c.A8331G:p.T2777T	rs9585987	308	0	303	0.9967	1.1622e-181
chr14	68342107	68342107	A	G	intronic	RAD51B	NA	NA	NA	rs10483807	306	0	303	1	1.1622e-181
chr15	94398852	94398852	C	T	intronic	MCTP2	NA	NA	NA	rs7495471	305	0	303	1	1.1622e-181
chr5	79374979	79374979	A	G	UTR3	HOMER1	ENST00000334082.10:c.*1030T>C	NA	NA	rs3822568	305	0	302	1	4.6413e-181
chr7	44828503	44828503	A	G	UTR3	H2AFV	ENST00000222690.10:c.*1641T>C	NA	NA	rs11770684	302	0	302	1	4.6413e-181
chr16	50637810	50637810	G	A	UTR3	NKD1	ENST00000268459.5:c.*4029G>A	NA	NA	rs12924696	303	0	302	0.9967	4.6413e-181
chr8	10610094	10610094	C	A	exonic	RP1L1	NA	unknown	UNKNOWN	rs74366179	308	1	305	0.9967	5.6027e-181
chr16	159997	159997	C	T	intergenic	HBZ;HBM	dist=5494;dist=5981	NA	NA	rs2541649	388	35	352	0.9096	6.128e-181
chr4	122895638	122895638	C	T	UTR3	FGF2	ENST00000264498.7:c.*3242C>T	NA	NA	rs45495095	717	268	446	0.6246	1.7116e-180
chr1	84414697	84414697	T	C	exonic	DNASE2B	NA	synonymous SNV	DNASE2B:ENST00000370662.3:exon4:c.T291C:p.H97H,DNASE2B:ENST00000370665.3:exon6:c.T915C:p.H305H	rs3768250	303	0	301	0.9967	1.8535e-180
chr2	174560748	174560748	G	A	ncRNA_intronic	AC018890.6	NA	NA	NA	rs4972697	302	0	301	1	1.8535e-180
chr4	89245288	89245288	T	C	UTR3	GPRIN3	ENST00000609438.1:c.*2492A>G;ENST00000333209.4:c.*2492A>G	NA	NA	rs6814696	303	0	301	1	1.8535e-180
chr6	51721973	51721973	G	A	UTR3	PKHD1	ENST00000340994.4:c.*13C>T	NA	NA	rs9349593	302	0	301	1	1.8535e-180
chr6	80345045	80345045	A	G	UTR3	BCKDHB	ENST00000320393.8:c.*1241A>G	NA	NA	rs1042368	302	0	301	1	1.8535e-180
chr11	100358368	100358368	T	C	UTR3	CNTN5	ENST00000524871.5:c.*2148T>C;ENST00000279463.7:c.*2148T>C;ENST00000619298.1:c.*2148T>C	NA	NA	rs485676	303	0	301	1	1.8535e-180
chr12	95993843	95993843	A	G	intronic	HAL	NA	NA	NA	rs2302629	304	0	301	1	1.8535e-180
chr12	121641762	121641762	A	G	UTR3	ORAI1	ENST00000617316.1:c.*119A>G	NA	NA	rs712853	301	0	301	1	1.8535e-180
chr13	33061326	33061326	T	C	exonic	KL	NA	unknown	UNKNOWN	rs648202	303	0	301	1	1.8535e-180
chr13	80730456	80730456	A	C	intergenic	RNU6-61P;LINC00377	dist=360922;dist=313214	NA	NA	rs2876761	303	0	301	0.9967	1.8535e-180
chr13	112845793	112845793	T	G	intronic	ATP11A	NA	NA	NA	rs9550230	305	0	301	0.9901	1.8535e-180
chr1	32669173	32669173	A	C	intronic	RBBP4	NA	NA	NA	rs359955	306	1	304	0.9967	2.2301e-180
chr1	150799227	150799227	T	C	exonic	CTSK	NA	unknown	UNKNOWN	rs10788796	300	0	300	1	7.4015e-180
chr1	160305644	160305644	A	G	intronic	COPA	NA	NA	NA	rs2066320	301	0	300	0.9967	7.4015e-180
chr2	162911651	162911651	T	G	intergenic	KCNH7;RNU6-627P	dist=72921;dist=377344	NA	NA	rs192806	300	0	300	1	7.4015e-180
chr2	178779308	178779308	G	A	exonic	TTN	NA	nonsynonymous SNV	TTN:ENST00000342175.11:exon21:c.C3746T:p.S1249L,TTN:ENST00000359218.10:exon21:c.C3746T:p.S1249L,TTN:ENST00000460472.6:exon22:c.C3746T:p.S1249L,TTN:ENST00000615779.5:exon22:c.C3884T:p.S1295L,TTN:ENST00000342992.10:exon23:c.C3884T:p.S1295L,TTN:ENST00000360870.9:exon23:c.C3884T:p.S1295L,TTN:ENST00000589042.5:exon23:c.C3884T:p.S1295L,TTN:ENST00000591111.5:exon23:c.C3884T:p.S1295L	rs1552280	300	0	300	1	7.4015e-180
chr4	87107385	87107385	T	C	intronic	AFF1	NA	NA	NA	rs375962	302	0	300	0.9967	7.4015e-180
chr7	123115391	123115391	A	G	UTR3	SLC13A1	ENST00000194130.6:c.*127T>C;ENST00000539873.1:c.*1582T>C	NA	NA	rs6466854	303	0	300	0.9967	7.4015e-180
chr11	71538340	71538340	T	C	exonic	KRTAP5-8	NA	synonymous SNV	KRTAP5-8:ENST00000398534.3:exon1:c.T285C:p.C95C	rs7101792	302	0	300	0.9967	7.4015e-180
chr21	20676041	20676041	G	A	intergenic	RN7SKP147;LINC00320	dist=319145;dist=66554	NA	NA	rs229459	303	0	300	1	7.4015e-180
chr22	18975827	18975827	G	A	ncRNA_intronic	DGCR5	NA	NA	NA	rs2019061	301	0	300	1	7.4015e-180
chr9	12710090	12710090	T	C	ncRNA_intronic	LURAP1L-AS1	NA	NA	NA	rs1063380	304	1	303	0.9967	8.8767e-180
chr13	31232747	31232747	G	A	intronic	B3GLCT	NA	NA	NA	rs10507401	313	1	303	0.9902	8.8767e-180
chr13	18212278	18212278	A	C	ncRNA_intronic	FAM230C	NA	NA	NA	NA	316	4	310	0.9841	1.1794e-179
chr7	140790407	140790407	T	C	intronic	BRAF	NA	NA	NA	rs73165464	644	210	430	0.6719	1.6575e-179
chr1	155438844	155438844	T	C	exonic	ASH1L	NA	nonsynonymous SNV	ASH1L:ENST00000368346.7:exon5:c.A5311G:p.T1771A	rs4971053	300	0	299	0.9967	2.9557e-179
chr5	90683772	90683772	G	A	exonic	ADGRV1	NA	unknown	UNKNOWN	rs4916684	301	0	299	1	2.9557e-179
chr5	113023323	113023323	A	C	UTR3	MCC	ENST00000302475.8:c.*3979T>G	NA	NA	rs3185733	300	0	299	1	2.9557e-179
chr15	42944414	42944414	C	T	UTR3	UBR1	ENST00000290650.8:c.*915G>A	NA	NA	rs7178567	300	0	299	1	2.9557e-179
chr2	171484226	171484226	C	G	UTR3	DCAF17	ENST00000539783.5:c.*3112C>G;ENST00000375255.7:c.*3112C>G	NA	NA	rs17221367	304	1	302	0.9934	3.5332e-179
chr3	195780355	195780355	A	G	exonic	MUC4	NA	nonsynonymous SNV	MUC4:ENST00000475231.5:exon2:c.T11225C:p.V3742A	rs1036129376	732	282	446	0.6126	3.8857e-179
chr4	48997825	48997825	G	A	intronic	CWH43	NA	NA	NA	rs1350123	298	0	298	1	1.1803e-178
chr10	46046326	46046326	A	G	upstream	MSMB	dist=57	NA	NA	rs10993994	298	0	298	1	1.1803e-178
chr11	5322655	5322655	T	C	intronic	HBE1;HBG2	NA	NA	NA	rs3886220	301	0	298	0.9967	1.1803e-178
chr11	73234975	73234975	C	T	exonic	P2RY2	NA	synonymous SNV	P2RY2:ENST00000311131.6:exon3:c.C816T:p.R272R,P2RY2:ENST00000393596.2:exon3:c.C816T:p.R272R,P2RY2:ENST00000393597.6:exon3:c.C816T:p.R272R	rs1783596	299	0	298	1	1.1803e-178
chr13	80336716	80336716	A	C	UTR3	SPRY2	ENST00000377102.5:c.*42T>G;ENST00000377104.3:c.*42T>G	NA	NA	rs11911	300	0	298	0.9933	1.1803e-178
chr22	10695041	10695041	C	T	intergenic	NONE;U2	dist=NONE;dist=41130	NA	NA	NA	298	0	298	1	1.1803e-178
chr1	152308260	152308260	T	C	exonic	FLG	NA	nonsynonymous SNV	FLG:ENST00000368799.1:exon3:c.A6626G:p.H2209R	rs66977240	1562	1030	522	0.3359	2.1609e-178
chr1	21578036	21578036	C	T	UTR3	ALPL	ENST00000374840.7:c.*388C>T;ENST00000539907.5:c.*388C>T;ENST00000540617.5:c.*388C>T	NA	NA	rs2242420	299	0	297	1	4.7132e-178
chr1	37810709	37810709	C	T	UTR3	MTF1	ENST00000373036.4:c.*4427G>A	NA	NA	rs473186	301	0	297	1	4.7132e-178
chr3	191397293	191397293	G	C	UTR3	CCDC50	ENST00000392455.7:c.*5533G>C	NA	NA	rs4677732	299	0	297	1	4.7132e-178
chr4	1816867	1816867	C	T	exonic	LETM1	NA	unknown	UNKNOWN	rs9328763	298	0	297	1	4.7132e-178
chr5	32790510	32790510	T	C	UTR3	NPR3	ENST00000326958.5:c.*4165T>C;ENST00000265074.12:c.*4165T>C	NA	NA	rs1345597	300	0	297	0.9966	4.7132e-178
chr6	32581724	32581724	A	C	exonic	HLA-DRB1	NA	nonsynonymous SNV	HLA-DRB1:ENST00000360004.5:exon3:c.T485G:p.L162R	rs707954	398	0	297	0.7481	4.7132e-178
chr8	18029574	18029574	A	G	UTR3	PCM1	ENST00000327578.9:c.*1912A>G	NA	NA	rs1057016	297	0	297	1	4.7132e-178
chr15	48302995	48302995	G	T	UTR3	SLC12A1	ENST00000380993.7:c.*110G>T;ENST00000396577.7:c.*110G>T;ENST00000558405.5:c.*110G>T	NA	NA	rs8025278	299	0	297	1	4.7132e-178
chr12	69353397	69353397	C	T	UTR3	LYZ	ENST00000261267.6:c.*178C>T;ENST00000549690.1:c.*132C>T	NA	NA	rs710794	301	1	300	0.9967	5.5974e-178
chr11	1017186	1017186	A	G	exonic	MUC6	NA	unknown	UNKNOWN	rs74579726	1736	1201	527	0.305	1.555e-177
chr2	189746688	189746688	T	C	UTR3	OSGEPL1	ENST00000264151.9:c.*509A>G;ENST00000519810.5:c.*750A>G	NA	NA	rs2254166	296	0	296	1	1.8821e-177
chr3	190306268	190306268	C	T	UTR3	CLDN1	ENST00000295522.3:c.*2009G>A	NA	NA	rs1364722	298	0	296	1	1.8821e-177
chr7	132999547	132999547	G	A	intronic	CHCHD3	NA	NA	NA	rs1035293	296	0	296	1	1.8821e-177
chr7	132999738	132999738	A	G	intronic	CHCHD3	NA	NA	NA	rs10267826	297	0	296	1	1.8821e-177
chr11	118491699	118491699	T	C	intronic	KMT2A	NA	NA	NA	rs562780	301	0	296	0.9966	1.8821e-177
chr1	12013728	12013728	C	A	downstream	MFN2	dist=214	NA	NA	rs4845892	746	299	445	0.5973	3.8254e-177
chr2	38983257	38983257	A	T	UTR3	SOS1	ENST00000426016.5:c.*2567T>A;ENST00000402219.6:c.*2567T>A	NA	NA	rs6704656	297	0	295	1	7.5158e-177
chr2	156583345	156583345	A	G	UTR3	GPD2	ENST00000310454.10:c.*427A>G;ENST00000540309.5:c.*725A>G	NA	NA	rs1347095	295	0	295	1	7.5158e-177
chr4	55963316	55963316	G	A	intronic	CEP135	NA	NA	NA	rs2593068	295	0	295	1	7.5158e-177
chr4	89246102	89246102	T	C	UTR3	GPRIN3	ENST00000609438.1:c.*1678A>G;ENST00000333209.4:c.*1678A>G	NA	NA	rs1835678	298	0	295	0.9966	7.5158e-177
chr4	184632199	184632199	A	T	intronic	CASP3	NA	NA	NA	rs1405944	296	0	295	1	7.5158e-177
chr5	177299001	177299001	T	C	UTR3	NSD1	ENST00000354179.8:c.*3542T>C;ENST00000439151.6:c.*3542T>C	NA	NA	rs4976682	296	0	295	1	7.5158e-177
chr6	119179074	119179074	G	A	UTR3	MAN1A1	ENST00000368468.3:c.*745C>T	NA	NA	rs3798602	296	0	295	1	7.5158e-177
chr6	123503172	123503172	A	T	intronic	TRDN	NA	NA	NA	rs9385301	297	0	295	1	7.5158e-177
chr10	99706849	99706849	G	T	downstream	ENTPD7	dist=609	NA	NA	rs1057490	296	0	295	1	7.5158e-177
chr11	5210667	5210667	C	T	intergenic	AC104389.16;CoTC_ribozyme	dist=3359;dist=13781	NA	NA	rs10837593	296	0	295	1	7.5158e-177
chr12	4812135	4812135	T	C	UTR3	GALNT8;KCNA6	ENST00000433855.1:c.*504T>C;ENST00000280684.3:c.*504T>C	NA	NA	rs2239504	296	0	295	1	7.5158e-177
chr12	4812864	4812864	C	G	UTR3	GALNT8;KCNA6	ENST00000433855.1:c.*1233C>G;ENST00000280684.3:c.*1233C>G	NA	NA	rs3319	298	0	295	1	7.5158e-177
chr12	24810554	24810554	T	C	UTR3	BCAT1	ENST00000261192.11:c.*7454A>G	NA	NA	rs2353486	296	0	295	0.9966	7.5158e-177
chr18	57546149	57546149	C	A	intergenic	ONECUT2;FECH	dist=54852;dist=2134	NA	NA	rs663774	296	0	295	1	7.5158e-177
chr1	1534226	1534226	C	T	UTR3	ATAD3A	ENST00000378756.7:c.*154C>T;ENST00000378755.9:c.*154C>T;ENST00000536055.5:c.*154C>T	NA	NA	rs35611435	299	0	294	1	3.0012e-176
chr1	165726489	165726489	T	C	UTR3	TMCO1	ENST00000612311.4:c.*1534A>G	NA	NA	rs1913846	296	0	294	1	3.0012e-176
chr1	169542496	169542496	T	C	exonic	F5	NA	nonsynonymous SNV	F5:ENST00000367796.3:exon13:c.A2609G:p.H870R	rs4525	296	0	294	1	3.0012e-176
chr2	74891203	74891203	T	G	UTR3	HK2	ENST00000290573.6:c.*262T>G;ENST00000409174.1:c.*262T>G	NA	NA	rs943	294	0	294	1	3.0012e-176
chr2	97211662	97211662	T	C	intronic	ANKRD36	NA	NA	NA	rs10186233	297	0	294	1	3.0012e-176
chr2	178750225	178750225	A	G	exonic	TTN	NA	synonymous SNV	TTN:ENST00000360870.9:exon46:c.T12175C:p.L4059L	rs10803917	294	0	294	1	3.0012e-176
chr3	47121171	47121171	A	G	exonic	SETD2	NA	synonymous SNV	SETD2:ENST00000409792.3:exon3:c.T3465C:p.N1155N	rs6767907	295	0	294	1	3.0012e-176
chr6	408012	408012	G	A	UTR3	IRF4	ENST00000380956.8:c.*414G>A	NA	NA	rs1050975	295	0	294	1	3.0012e-176
chr6	31356377	31356377	G	A	exonic	HLA-B	NA	nonsynonymous SNV	HLA-B:ENST00000639848.1:exon3:c.C409T:p.H137Y	rs1050379	295	0	294	1	3.0012e-176
chr6	123351511	123351511	G	A	intronic	TRDN	NA	NA	NA	rs3850235	296	0	294	1	3.0012e-176
chr7	15859090	15859090	C	T	intergenic	AC006041.1;ISPD	dist=16730;dist=228437	NA	NA	rs38179	295	0	294	1	3.0012e-176
chr7	100334426	100334426	C	T	intergenic	Y_RNA;STAG3L5P-PVRIG2P-PILRB	dist=3549;dist=1688	NA	NA	rs7384878	294	0	294	1	3.0012e-176
chr7	148420413	148420413	G	C	UTR3	CNTNAP2	ENST00000361727.7:c.*4797G>C;ENST00000463592.3:c.*4797G>C	NA	NA	rs2717829	296	0	294	0.9966	3.0012e-176
chr10	89404413	89404413	T	C	UTR3	IFIT1	ENST00000546318.2:c.*701T>C	NA	NA	rs215493	295	0	294	1	3.0012e-176
chr12	61153017	61153017	G	C	intergenic	SNORA19;FAM19A2	dist=789082;dist=555242	NA	NA	rs10506419	295	0	294	0.9966	3.0012e-176
chr13	86017964	86017964	G	T	intergenic	SLITRK6;RP11-30L8.1	dist=218476;dist=42849	NA	NA	rs9531894	295	0	294	1	3.0012e-176
chr18	79528863	79528863	A	G	UTR3	NFATC1	ENST00000253506.9:c.*1333A>G;ENST00000397790.6:c.*1333A>G;ENST00000545796.5:c.*1286A>G;ENST00000318065.9:c.*1333A>G;ENST00000329101.8:c.*1286A>G	NA	NA	rs218002	296	0	294	0.9966	3.0012e-176
chrMT	11653	11653	A	G	intergenic	NONE;NONE	dist=NONE;dist=NONE	NA	NA	NA	295	0	294	1	3.0012e-176
chr13	19824529	19824529	T	C	exonic	ZMYM5	NA	unknown	UNKNOWN	rs9508907	300	1	297	0.9966	3.5291e-176
chr1	182523452	182523452	A	G	intronic	RGSL1	NA	NA	NA	rs3843287	293	0	293	1	1.1984e-175
chr3	190306314	190306314	T	C	UTR3	CLDN1	ENST00000295522.3:c.*1963A>G	NA	NA	rs1895708	295	0	293	0.9932	1.1984e-175
chr4	70819375	70819375	C	A	UTR3	GRSF1	ENST00000254799.10:c.*1512G>T	NA	NA	rs10938024	295	0	293	1	1.1984e-175
chr6	107868124	107868124	C	T	UTR3	SEC63	ENST00000369002.8:c.*3580G>A	NA	NA	rs847120	293	0	293	1	1.1984e-175
chr6	142445210	142445210	C	G	UTR3	ADGRG6	ENST00000230173.10:c.*1828C>G;ENST00000367608.6:c.*1695C>G;ENST00000296932.12:c.*1828C>G;ENST00000367609.7:c.*1695C>G	NA	NA	rs2294775	294	0	293	1	1.1984e-175
chr11	2622784	2622784	G	A	ncRNA_exonic	KCNQ1OT1	NA	NA	NA	rs72850242	295	0	293	1	1.1984e-175
chrX	83456934	83456934	G	C	intergenic	SNORA4;RP3-326L13.2	dist=895587;dist=49089	NA	NA	rs213443	293	0	293	1	1.1984e-175
chr4	1394640	1394640	C	T	exonic	CRIPAK	NA	unknown	UNKNOWN	rs114966751	644	217	423	0.6599	2.6722e-175
chr1	161962534	161962534	A	G	UTR3	ATF6	ENST00000367942.3:c.*3880A>G	NA	NA	rs2499847	663	235	427	0.645	4.1921e-175
chr1	40414136	40414136	G	T	intronic	SMAP2	NA	NA	NA	rs209605	292	0	292	1	4.7856e-175
chr1	236708718	236708718	G	T	intronic	ACTN2	NA	NA	NA	rs707210	292	0	292	1	4.7856e-175
chr2	165917461	165917461	G	A	exonic	TTC21B	NA	unknown	UNKNOWN	rs6750044	292	0	292	1	4.7856e-175
chr4	95719431	95719431	T	C	intergenic	RP11-710C12.1;PDHA2	dist=166974;dist=120588	NA	NA	rs1436588	292	0	292	1	4.7856e-175
chr6	166158037	166158037	T	C	UTR3	T	ENST00000296946.6:c.*278A>G;ENST00000366871.7:c.*278A>G	NA	NA	rs3099270	292	0	292	1	4.7856e-175
chr7	152121692	152121692	T	C	ncRNA_exonic	RP5-981O7.2	NA	NA	NA	rs967093	296	0	292	0.9932	4.7856e-175
chr13	26515899	26515899	C	T	intergenic	CDK8;WASF3	dist=110661;dist=41804	NA	NA	rs979244	292	0	292	1	4.7856e-175
chr15	23961663	23961663	A	C	intergenic	RP11-484P15.1;PWRN4	dist=19947;dist=13509	NA	NA	rs2353499	292	0	292	1	4.7856e-175
chr7	138917080	138917080	G	A	exonic	KIAA1549	NA	nonsynonymous SNV	KIAA1549:ENST00000422774.1:exon2:c.C2546T:p.S849L,KIAA1549:ENST00000440172.5:exon2:c.C2546T:p.S849L	rs2251220	296	1	295	0.9966	5.5899e-175
chr10	38956465	38956465	A	G	intergenic	RP11-291L22.4;NONE	dist=490289;dist=NONE	NA	NA	NA	483	99	382	0.7925	5.6342e-175
chr22	10695262	10695262	T	C	intergenic	NONE;U2	dist=NONE;dist=40909	NA	NA	NA	313	6	306	0.9808	6.1622e-175
chr1	244842071	244842071	A	G	intronic	COX20	NA	NA	NA	rs10927335	671	241	428	0.6398	6.4754e-175
chr13	20455395	20455395	T	C	intronic	CRYL1	NA	NA	NA	rs11839462	947	475	466	0.4947	7.5241e-175
chr13	18211943	18211943	G	C	ncRNA_intronic	FAM230C	NA	NA	NA	NA	688	255	431	0.6265	7.6125e-175
chr7	104907872	104907872	A	T	ncRNA_intronic	LHFPL3-AS2	NA	NA	NA	rs17706864	634	211	420	0.6656	1.3204e-174
chr1	9540715	9540715	T	C	intronic	SLC25A33	NA	NA	NA	rs12140494	302	2	297	0.99	1.3345e-174
chr1	9727450	9727450	T	C	UTR3	PIK3CD	ENST00000536656.5:c.*404T>C;ENST00000628140.2:c.*404T>C;ENST00000377346.8:c.*404T>C	NA	NA	rs1135426	291	0	291	1	1.911e-174
chr1	74606580	74606580	G	T	ncRNA_intronic	ERICH3-AS1	NA	NA	NA	rs41289216	291	0	291	1	1.911e-174
chr1	212895253	212895253	C	T	exonic	FLVCR1	NA	unknown	UNKNOWN	rs3207090	291	0	291	1	1.911e-174
chr3	407880	407880	G	A	UTR3	CHL1	ENST00000256509.6:c.*2169G>A;ENST00000620033.4:c.*2169G>A	NA	NA	rs3931062	293	0	291	1	1.911e-174
chr4	52023436	52023436	T	A	UTR3	SGCB	ENST00000381431.9:c.*521A>T	NA	NA	rs225165	293	0	291	1	1.911e-174
chr7	74149726	74149726	A	G	intergenic	LIMK1;EIF4H	dist=27201;dist=24519	NA	NA	rs398608	292	0	291	0.9966	1.911e-174
chr10	123057584	123057584	A	G	UTR3	ACADSB	ENST00000358776.6:c.*3819A>G	NA	NA	rs3980942	295	0	291	1	1.911e-174
chr11	5196887	5196887	A	G	intergenic	OR52A1;OR51V1	dist=10505;dist=2848	NA	NA	rs11036200	294	0	291	0.9966	1.911e-174
chr11	120398599	120398599	G	A	intronic	ARHGEF12	NA	NA	NA	rs7933086	291	0	291	1	1.911e-174
chr12	26338542	26338542	T	C	ncRNA_intronic	RP11-513G19.1	NA	NA	NA	rs1049376	292	0	291	1	1.911e-174
chr12	51059583	51059583	A	C	UTR3	LETMD1	ENST00000550929.5:c.*152A>C;ENST00000262055.8:c.*152A>C;ENST00000418425.6:c.*152A>C;ENST00000547008.5:c.*152A>C;ENST00000552739.5:c.*152A>C	NA	NA	rs3190077	295	0	291	0.9966	1.911e-174
chr13	102742263	102742263	T	G	exonic	CCDC168	NA	nonsynonymous SNV	CCDC168:ENST00000322527.3:exon4:c.A8434C:p.T2812P	rs9585986	293	0	291	1	1.911e-174
chr13	109124983	109124983	G	T	intronic	MYO16	NA	NA	NA	rs157023	291	0	291	1	1.911e-174
chr1	161623781	161623781	A	G	UTR3	FCGR3B	ENST00000367964.6:c.*734T>C;ENST00000613418.4:c.*734T>C;ENST00000614870.4:c.*734T>C;ENST00000294800.7:c.*734T>C	NA	NA	rs61803005	290	0	290	1	7.6307e-174
chr4	71568042	71568042	C	T	UTR3	SLC4A4	ENST00000264485.10:c.*291C>T;ENST00000425175.5:c.*149C>T;ENST00000351898.10:c.*291C>T;ENST00000340595.3:c.*291C>T	NA	NA	rs1453453	291	0	290	1	7.6307e-174
chr4	95719448	95719448	G	T	intergenic	RP11-710C12.1;PDHA2	dist=166991;dist=120571	NA	NA	rs1436587	291	0	290	1	7.6307e-174
chr4	125320716	125320716	C	T	exonic	FAT4	NA	synonymous SNV	FAT4:ENST00000394329.7:exon1:c.C4305T:p.I1435I	rs2710555	293	0	290	0.9966	7.6307e-174
chr7	22942928	22942928	G	A	UTR3	FAM126A	ENST00000432176.6:c.*2661C>T	NA	NA	rs13222017	290	0	290	1	7.6307e-174
chr10	91907878	91907878	C	T	UTR3	FGFBP3	ENST00000311575.5:c.*315G>A	NA	NA	rs1890897	291	0	290	1	7.6307e-174
chr11	114522592	114522592	T	C	intronic	NXPE1	NA	NA	NA	rs492840	291	0	290	1	7.6307e-174
chr13	20141363	20141363	C	T	UTR3	GJA3	ENST00000241125.3:c.*618G>A	NA	NA	rs9509051	292	0	290	1	7.6307e-174
chr13	28035688	28035688	A	G	intronic	FLT3	NA	NA	NA	rs2491227	291	0	290	1	7.6307e-174
chr14	75013934	75013934	T	C	UTR3	MLH3	ENST00000355774.6:c.*3148A>G;ENST00000380968.6:c.*3148A>G	NA	NA	rs108621	290	0	290	1	7.6307e-174
chr7	100958671	100958671	A	G	exonic	MUC3A	NA	nonsynonymous SNV	MUC3A:ENST00000483366.5:exon2:c.A6892G:p.K2298E	rs28420633	1242	736	493	0.3989	9.9428e-174
chr13	18212301	18212301	G	T	ncRNA_intronic	FAM230C	NA	NA	NA	rs77036326	298	2	295	0.9899	2.0998e-173
chr1	117013276	117013276	G	A	intronic	CD101	NA	NA	NA	rs2764849	290	0	289	1	3.047e-173
chr7	2729263	2729263	C	T	UTR3	GNA12	ENST00000275364.7:c.*1918G>A;ENST00000407904.7:c.*1918G>A;ENST00000407653.1:c.*1918G>A	NA	NA	rs4722008	291	0	289	1	3.047e-173
chr10	30439172	30439172	T	C	exonic	MAP3K8	NA	synonymous SNV	MAP3K8:ENST00000375321.1:exon1:c.T234C:p.Y78Y,MAP3K8:ENST00000542547.5:exon2:c.T234C:p.Y78Y,MAP3K8:ENST00000375322.2:exon3:c.T234C:p.Y78Y	rs1042058	290	0	289	1	3.047e-173
chr12	25206907	25206907	T	C	UTR3	KRAS	ENST00000311936.7:c.*2888A>G	NA	NA	rs13096	289	0	289	1	3.047e-173
chr12	32792173	32792173	G	C	UTR3	PKP2	ENST00000340811.8:c.*251C>G;ENST00000070846.10:c.*251C>G	NA	NA	rs12612	290	0	289	1	3.047e-173
chr13	99429512	99429512	C	T	intergenic	UBAC2;LINC01232	dist=43085;dist=57450	NA	NA	rs9585056	292	0	289	1	3.047e-173
chr1	228245516	228245516	A	G	exonic	OBSCN	NA	synonymous SNV	OBSCN:ENST00000636875.1:exon11:c.A3585G:p.T1195T,OBSCN:ENST00000366707.9:exon12:c.A3861G:p.T1287T,OBSCN:ENST00000422127.5:exon12:c.A3585G:p.T1195T,OBSCN:ENST00000570156.6:exon13:c.A3861G:p.T1287T	rs2487384	291	0	288	0.9931	1.2167e-172
chr2	172628350	172628350	A	G	intergenic	PDK1;snoU13	dist=19681;dist=62949	NA	NA	rs836589	289	0	288	1	1.2167e-172
chr4	82918646	82918646	A	G	exonic	THAP9	NA	unknown	UNKNOWN	rs6535411	289	0	288	1	1.2167e-172
chr5	75360714	75360714	T	C	UTR3	HMGCR	ENST00000511206.5:c.*372T>C;ENST00000287936.8:c.*372T>C;ENST00000343975.9:c.*372T>C	NA	NA	rs12916	288	0	288	1	1.2167e-172
chr7	95298612	95298612	C	T	UTR3	PON1	ENST00000222381.7:c.*332G>A	NA	NA	rs854552	290	0	288	1	1.2167e-172
chr9	4711947	4711947	G	A	UTR3	AK3	ENST00000611749.4:c.*1029C>T;ENST00000381809.7:c.*1029C>T	NA	NA	rs296826	289	0	288	0.9965	1.2167e-172
chr11	121307593	121307593	A	C	UTR3	SC5D	ENST00000264027.8:c.*81A>C;ENST00000534230.5:c.*81A>C;ENST00000392789.2:c.*81A>C	NA	NA	rs1061332	289	0	288	1	1.2167e-172
chr19	54782769	54782769	A	T	ncRNA_intronic	CTB-61M7.1	NA	NA	NA	rs111275842	289	0	288	1	1.2167e-172
chr22	20660756	20660756	A	G	intergenic	MED15;PI4KA	dist=73124;dist=46935	NA	NA	rs5751683	288	0	288	1	1.2167e-172
chr7	13982740	13982740	G	A	intronic	ETV1	NA	NA	NA	rs7791209	702	270	429	0.6137	1.8921e-172
chr7	100958658	100958658	A	G	exonic	MUC3A	NA	synonymous SNV	MUC3A:ENST00000483366.5:exon2:c.A6879G:p.L2293L	rs28530520	884	401	451	0.5119	1.9011e-172
chr1	243503914	243503914	C	T	UTR3	AKT3	ENST00000263826.9:c.*1335G>A;ENST00000366539.5:c.*1335G>A	NA	NA	rs67027895	665	241	422	0.6355	4.1437e-172
chr1	27395123	27395123	T	C	UTR3	GPR3	ENST00000374024.3:c.*332T>C	NA	NA	rs2474285	291	0	287	1	4.8583e-172
chr1	54634286	54634286	C	A	intronic	ACOT11	NA	NA	NA	rs2317621	287	0	287	1	4.8583e-172
chr6	52083777	52083777	C	T	intronic	PKHD1	NA	NA	NA	rs62406057	288	0	287	1	4.8583e-172
chr6	115941813	115941813	G	A	UTR3	FRK	ENST00000606080.1:c.*601C>T	NA	NA	rs495565	287	0	287	1	4.8583e-172
chr9	1056101	1056101	T	G	UTR3	DMRT2	ENST00000259622.10:c.*327T>G	NA	NA	rs7854435	289	0	287	1	4.8583e-172
chr11	5311145	5311145	C	G	intronic	HBE1;HBG2	NA	NA	NA	rs7926855	289	0	287	1	4.8583e-172
chr13	32124407	32124407	T	C	intronic	FRY	NA	NA	NA	rs629265	287	0	287	1	4.8583e-172
chr7	100958510	100958510	C	G	exonic	MUC3A	NA	nonsynonymous SNV	MUC3A:ENST00000483366.5:exon2:c.C6731G:p.T2244S	NA	1303	788	491	0.3792	1.4685e-171
chr1	18748731	18748731	A	G	UTR3	PAX7	ENST00000420770.6:c.*3802A>G	NA	NA	rs851114	289	0	286	0.9965	1.9399e-171
chr2	185790999	185790999	G	A	exonic	FSIP2	NA	unknown	UNKNOWN	rs10931199	287	0	286	1	1.9399e-171
chr2	189746733	189746733	A	G	UTR3	OSGEPL1	ENST00000264151.9:c.*464T>C;ENST00000519810.5:c.*705T>C	NA	NA	rs2254167	288	0	286	1	1.9399e-171
chr6	116276561	116276561	C	G	downstream	TSPYL1	dist=17	NA	NA	rs10484838	287	0	286	1	1.9399e-171
chr6	123502805	123502805	T	C	intronic	TRDN	NA	NA	NA	rs4509144	288	0	286	1	1.9399e-171
chr12	122715700	122715700	G	C	exonic	HCAR3	NA	nonsynonymous SNV	HCAR3:ENST00000528880.2:exon1:c.C1038G:p.I346M	rs1696351	286	0	286	1	1.9399e-171
chr17	41097583	41097583	C	T	exonic	KRTAP4-8	NA	nonsynonymous SNV	KRTAP4-8:ENST00000333822.4:exon1:c.G502A:p.A168T,KRTAP4-8:ENST00000318329.6:exon3:c.G412A:p.A138T	rs72625995	288	0	286	1	1.9399e-171
chr1	1604202	1604202	G	A	intergenic	FNDC10;RP11-345P4.9	dist=4106;dist=9556	NA	NA	rs6691649	295	1	289	0.9931	2.2205e-171
chr13	18178263	18178263	G	A	intergenic	NONE;FAM230C	dist=NONE;dist=17034	NA	NA	rs1831221	540	144	393	0.7318	2.8398e-171
chr9	122662228	122662228	A	C	exonic	OR1L1	NA	synonymous SNV	OR1L1:ENST00000309623.1:exon1:c.A513C:p.S171S,OR1L1:ENST00000373686.1:exon1:c.A663C:p.S221S	rs70156	980	516	461	0.4709	7.6667e-171
chr1	979847	979847	A	G	exonic	PERM1	NA	synonymous SNV	PERM1:ENST00000433179.3:exon1:c.T1183C:p.L395L,PERM1:ENST00000341290.6:exon3:c.T841C:p.L281L	rs13303355	285	0	285	1	7.7462e-171
chr3	121424298	121424298	T	C	UTR3	STXBP5L	ENST00000273666.10:c.*5201T>C	NA	NA	rs13095841	289	0	285	0.9965	7.7462e-171
chr13	103693185	103693185	C	T	intergenic	LINC01309;DAOA-AS1	dist=265500;dist=1765870	NA	NA	rs3916934	287	0	285	1	7.7462e-171
chr13	112845807	112845807	A	G	intronic	ATP11A	NA	NA	NA	rs9550232	286	0	285	1	7.7462e-171
chr1	152306079	152306079	T	C	exonic	FLG	NA	nonsynonymous SNV	FLG:ENST00000368799.1:exon3:c.A8807G:p.D2936G	rs80221306	1499	989	500	0.3353	9.0053e-171
chr10	38956486	38956486	A	G	intergenic	RP11-291L22.4;NONE	dist=490310;dist=NONE	NA	NA	NA	556	159	397	0.714	9.4522e-171
chr1	58783675	58783675	G	C	UTR5	JUN	ENST00000371222.3:c.-605C>G	NA	NA	rs1407816	285	0	284	0.9965	3.0931e-170
chr1	212883477	212883477	A	G	intronic	FLVCR1	NA	NA	NA	rs2644547	286	0	284	1	3.0931e-170
chr1	242089722	242089722	T	C	UTR3	PLD5	ENST00000536534.6:c.*132A>G;ENST00000427495.5:c.*132A>G;ENST00000442594.6:c.*132A>G	NA	NA	rs7523793	288	0	284	0.9895	3.0931e-170
chr2	223053645	223053645	T	C	UTR3	KCNE4	ENST00000281830.3:c.*302T>C	NA	NA	rs3795884	285	0	284	1	3.0931e-170
chr4	13541263	13541263	A	G	UTR3	NKX3-2	ENST00000382438.5:c.*730T>C	NA	NA	rs4698712	284	0	284	1	3.0931e-170
chr6	29943426	29943426	A	C	exonic	HLA-A	NA	nonsynonymous SNV	HLA-A:ENST00000376802.2:exon3:c.A502C:p.K168Q,HLA-A:ENST00000376806.9:exon3:c.A502C:p.K168Q,HLA-A:ENST00000638375.1:exon3:c.A502C:p.K168Q,HLA-A:ENST00000396634.5:exon5:c.A502C:p.K168Q	rs1059517	285	0	284	1	3.0931e-170
chr6	32659823	32659823	G	T	UTR3	HLA-DQB1	ENST00000399082.7:c.*413C>A;ENST00000399079.7:c.*413C>A;ENST00000374943.8:c.*413C>A;ENST00000434651.6:c.*413C>A;ENST00000399084.5:c.*413C>A	NA	NA	rs9273443	284	0	284	1	3.0931e-170
chr6	32977753	32977753	G	C	intronic	BRD2	NA	NA	NA	rs3097644	286	0	284	1	3.0931e-170
chr1	30712278	30712278	G	A	UTR3	MATN1	ENST00000373765.4:c.*1304C>T	NA	NA	rs1188404	293	1	287	0.9965	3.5163e-170
chr1	117017104	117017104	A	G	exonic	CD101	NA	nonsynonymous SNV	CD101:ENST00000256652.8:exon5:c.A1243G:p.M415V,CD101:ENST00000369470.1:exon5:c.A1243G:p.M415V	rs2249265	290	1	287	0.9965	3.5163e-170
chr1	169542789	169542789	T	C	exonic	F5	NA	synonymous SNV	F5:ENST00000367796.3:exon13:c.A2316G:p.S772S	rs6021	289	1	287	0.9965	3.5163e-170
chr6	29943372	29943372	C	T	exonic	HLA-A	NA	synonymous SNV	HLA-A:ENST00000376802.2:exon3:c.C448T:p.L150L,HLA-A:ENST00000376806.9:exon3:c.C448T:p.L150L,HLA-A:ENST00000638375.1:exon3:c.C448T:p.L150L,HLA-A:ENST00000396634.5:exon5:c.C448T:p.L150L	rs1059506	302	5	296	0.9801	4.01e-170
chr11	2618755	2618755	T	C	ncRNA_exonic	KCNQ1OT1	NA	NA	NA	rs4930141	873	421	448	0.5155	5.3982e-170
chr3	93470433	93470433	A	T	intergenic	NONE;RNU6-488P	dist=NONE;dist=373331	NA	NA	NA	405	54	347	0.8632	7.4254e-170
chr22	16407169	16407169	C	T	intergenic	U6;KB-67B5.17	dist=265297;dist=113890	NA	NA	rs79698364	726	294	428	0.5928	7.5408e-170
chr7	100958845	100958845	A	C	exonic	MUC3A	NA	nonsynonymous SNV	MUC3A:ENST00000483366.5:exon2:c.A7066C:p.T2356P	rs78658540	739	185	403	0.5483	7.7751e-170
chr7	23274928	23274928	C	T	UTR3	GPNMB	ENST00000258733.8:c.*704C>T;ENST00000381990.6:c.*704C>T	NA	NA	rs5850	649	232	415	0.6404	8.3902e-170
chr1	84647520	84647520	T	C	exonic	SSX2IP	NA	synonymous SNV	SSX2IP:ENST00000437941.6:exon13:c.A1677G:p.A559A,SSX2IP:ENST00000605755.5:exon13:c.A1677G:p.A559A,SSX2IP:ENST00000342203.7:exon14:c.A1758G:p.A586A	rs2994949	283	0	283	1	1.235e-169
chr1	151400724	151400724	T	C	intronic	PSMB4	NA	NA	NA	rs2495391	285	0	283	1	1.235e-169
chr2	208355814	208355814	G	A	UTR3	PIKFYVE	ENST00000264380.8:c.*509G>A	NA	NA	rs6728314	284	0	283	1	1.235e-169
chr5	144476090	144476090	G	C	UTR3	KCTD16	ENST00000507359.3:c.*1976G>C	NA	NA	rs349701	286	0	283	1	1.235e-169
chr8	132888007	132888007	T	G	exonic	TG	NA	unknown	UNKNOWN	rs180223	285	0	283	0.9965	1.235e-169
chr11	5198771	5198771	T	C	downstream	OR51V1	dist=964	NA	NA	rs6578582	284	0	283	1	1.235e-169
chr15	23961754	23961754	A	T	intergenic	RP11-484P15.1;PWRN4	dist=20038;dist=13418	NA	NA	rs2353500	284	0	283	1	1.235e-169
chr17	56868309	56868309	C	T	UTR3	DGKE	ENST00000284061.7:c.*5518C>T	NA	NA	rs1992553	284	0	283	1	1.235e-169
chr1	183116620	183116620	A	G	exonic	LAMC1	NA	unknown	UNKNOWN	rs20563	288	1	286	0.9965	1.3992e-169
chr16	31192914	31192914	T	C	UTR3	FUS	ENST00000254108.11:c.*1476T>C	NA	NA	rs11860134	289	1	286	0.9896	1.3992e-169
chr13	67226803	67226803	G	A	exonic	PCDH9	NA	synonymous SNV	PCDH9:ENST00000377861.4:exon2:c.C1638T:p.D546D,PCDH9:ENST00000456367.5:exon2:c.C1638T:p.D546D,PCDH9:ENST00000544246.5:exon2:c.C1638T:p.D546D	rs9571740	612	204	407	0.6661	2.8132e-169
chr1	182382287	182382287	A	G	UTR3	GLUL	ENST00000331872.10:c.*2118T>C;ENST00000417584.6:c.*2118T>C;ENST00000311223.9:c.*2118T>C	NA	NA	rs10458354	282	0	282	1	4.9314e-169
chr7	22945205	22945205	T	C	UTR3	FAM126A	ENST00000432176.6:c.*384A>G;ENST00000409923.5:c.*986A>G	NA	NA	rs2286494	282	0	282	1	4.9314e-169
chr10	2936021	2936021	C	G	intergenic	RP11-526P5.2;RP11-118K6.2	dist=368782;dist=74510	NA	NA	rs7100063	282	0	282	1	4.9314e-169
chr10	44976597	44976597	A	G	UTR3	C10orf10	ENST00000298295.3:c.*795T>C	NA	NA	rs7013	284	0	282	0.993	4.9314e-169
chr20	62762521	62762521	C	T	UTR3	NTSR1	ENST00000370501.3:c.*2254C>T	NA	NA	rs2427444	283	0	282	1	4.9314e-169
chr17	43768159	43768159	C	A	UTR3	DUSP3	ENST00000226004.7:c.*1450G>T	NA	NA	rs1230401	288	1	285	0.9965	5.5677e-169
chr7	101037940	101037940	G	C	exonic	MUC17	NA	nonsynonymous SNV	MUC17:ENST00000306151.8:exon3:c.G6524C:p.S2175T	rs147785825	654	237	414	0.6359	8.4979e-169
chr1	84438416	84438416	T	C	intergenic	DNASE2B;RPF1	dist=23398;dist=40843	NA	NA	rs1340598	282	0	281	1	1.9691e-168
chr1	153661582	153661582	G	T	UTR3	SNAPIN	ENST00000368685.5:c.*281G>T	NA	NA	rs7345	284	0	281	1	1.9691e-168
chr2	173052697	173052697	G	A	UTR3	RAPGEF4	ENST00000397081.7:c.*930G>A;ENST00000409036.5:c.*930G>A;ENST00000397087.7:c.*930G>A;ENST00000538974.5:c.*930G>A;ENST00000540783.5:c.*930G>A;ENST00000535187.5:c.*930G>A	NA	NA	rs7584063	281	0	281	1	1.9691e-168
chr8	94678351	94678351	T	C	exonic	ESRP1	NA	synonymous SNV	ESRP1:ENST00000358397.9:exon13:c.T1788C:p.N596N,ESRP1:ENST00000423620.6:exon13:c.T1788C:p.N596N	rs12677519	281	0	281	1	1.9691e-168
chr9	92457315	92457315	G	A	exonic	ASPN	NA	synonymous SNV	ASPN:ENST00000375544.7:exon8:c.C1116T:p.S372S	rs4744132	282	0	281	1	1.9691e-168
chr13	24092798	24092798	G	A	intronic	RP11-307N16.6;SPATA13	NA	NA	NA	rs9511045	283	0	281	1	1.9691e-168
chr14	104947943	104947943	T	G	exonic	AHNAK2	NA	unknown	UNKNOWN	rs2819429	282	0	281	1	1.9691e-168
chr3	195788444	195788444	A	G	exonic	MUC4	NA	nonsynonymous SNV	MUC4:ENST00000475231.5:exon2:c.T3136C:p.F1046L	rs71617321	805	368	437	0.5429	2.1466e-168
chr11	2615896	2615896	T	G	ncRNA_exonic	KCNQ1OT1	NA	NA	NA	rs2106466	983	516	455	0.4686	2.4453e-168
chr7	101037930	101037930	G	C	exonic	MUC17	NA	nonsynonymous SNV	MUC17:ENST00000306151.8:exon3:c.G6514C:p.V2172L	rs147094151	635	224	409	0.6451	7.1986e-168
chr1	119790775	119790775	C	T	intergenic	HMGCS2;REG4	dist=21870;dist=3243	NA	NA	rs935056	281	0	280	1	7.8623e-168
chr1	169511985	169511985	C	G	intergenic	RP1-206D15.6;F5	dist=24999;dist=2181	NA	NA	rs6427196	282	0	280	0.9964	7.8623e-168
chr4	5811968	5811968	T	C	UTR3	EVC	ENST00000264956.10:c.*931T>C	NA	NA	rs6840435	280	0	280	1	7.8623e-168
chr4	52022391	52022391	A	G	UTR3	SGCB	ENST00000381431.9:c.*1566T>C	NA	NA	rs13989	280	0	280	1	7.8623e-168
chr5	83638425	83638425	C	T	UTR3	HAPLN1	ENST00000274341.8:c.*3071G>A	NA	NA	rs1345420	281	0	280	1	7.8623e-168
chr6	29945489	29945489	G	T	UTR3	HLA-A	ENST00000396634.5:c.*34G>T;ENST00000376806.9:c.*34G>T;ENST00000376809.9:c.*34G>T;ENST00000376802.2:c.*34G>T	NA	NA	rs1061156	280	0	280	1	7.8623e-168
chr9	12709305	12709305	C	A	ncRNA_intronic	LURAP1L-AS1	NA	NA	NA	rs683	281	0	280	1	7.8623e-168
chr11	5312499	5312499	A	G	intronic	HBE1;HBG2	NA	NA	NA	rs7945886	281	0	280	1	7.8623e-168
chr11	27889376	27889376	T	A	intergenic	RP11-587D21.4;RP11-406D1.2	dist=11728;dist=89293	NA	NA	rs6484341	280	0	280	1	7.8623e-168
chr14	79863789	79863789	G	T	UTR3	NRXN3	ENST00000281127.11:c.*1825G>T;ENST00000428277.6:c.*1825G>T	NA	NA	rs12879016	281	0	280	1	7.8623e-168
chr16	27402245	27402245	C	T	UTR5	IL21R	ENST00000337929.7:c.-27827C>T;ENST00000564089.5:c.-27827C>T	NA	NA	rs2189521	280	0	280	1	7.8623e-168
chr19	12430718	12430718	C	A	exonic	ZNF443	NA	unknown	UNKNOWN	rs10422063	280	0	280	1	7.8623e-168
chr5	112841059	112841059	T	A	exonic	APC	NA	nonsynonymous SNV	APC:ENST00000508376.6:exon17:c.T5465A:p.V1822D	rs459552	289	1	283	0.993	8.8152e-168
chr9	4575284	4575284	T	C	intronic	SLC1A1	NA	NA	NA	rs7042333	285	1	283	0.9965	8.8152e-168
chr13	85942869	85942869	G	A	intergenic	SLITRK6;RP11-30L8.1	dist=143381;dist=117944	NA	NA	rs1330047	285	1	283	0.9965	8.8152e-168
chr1	152309791	152309791	G	A	exonic	FLG	NA	nonsynonymous SNV	FLG:ENST00000368799.1:exon3:c.C5095T:p.R1699C	rs12405278	674	257	416	0.6181	1.058e-167
chr19	54847989	54847989	G	C	UTR3	KIR2DS4	ENST00000339924.12:c.*46G>C	NA	NA	rs17173061	1083	612	468	0.4333	1.535e-167
chr2	111136292	111136292	A	T	intronic	BCL2L11	NA	NA	NA	rs6750599	285	0	279	1	3.1393e-167
chr2	185796946	185796946	A	G	exonic	FSIP2	NA	unknown	UNKNOWN	rs55938253	280	0	279	1	3.1393e-167
chr4	2511893	2511893	G	A	intronic	RNF4	NA	NA	NA	rs3128839	280	0	279	0.9964	3.1393e-167
chr4	108078210	108078210	G	A	intronic	LEF1	NA	NA	NA	rs4956157	283	0	279	1	3.1393e-167
chr5	96774231	96774231	T	G	UTR3	CAST	ENST00000395812.6:c.*1615T>G;ENST00000395813.5:c.*1615T>G;ENST00000309190.9:c.*1615T>G;ENST00000325674.11:c.*1615T>G	NA	NA	rs27433	281	0	279	0.9964	3.1393e-167
chr7	22945348	22945348	A	G	UTR3	FAM126A	ENST00000432176.6:c.*241T>C;ENST00000409923.5:c.*843T>C	NA	NA	rs2286493	279	0	279	1	3.1393e-167
chr8	123436449	123436449	T	C	intronic	WDYHV1	NA	NA	NA	rs9297669	280	0	279	1	3.1393e-167
chr11	5312066	5312066	T	C	intronic	HBE1;HBG2	NA	NA	NA	rs7948348	283	0	279	0.9929	3.1393e-167
chr13	23393551	23393551	A	G	intronic	SACS	NA	NA	NA	rs8001909	280	0	279	1	3.1393e-167
chr1	1534218	1534218	C	G	UTR3	ATAD3A	ENST00000378756.7:c.*146C>G;ENST00000378755.9:c.*146C>G;ENST00000536055.5:c.*146C>G	NA	NA	rs9439464	292	3	287	0.9897	3.1663e-167
chr1	116969883	116969883	T	C	intronic	PTGFRN	NA	NA	NA	rs12096164	651	236	410	0.6337	4.9066e-167
chr1	11982449	11982449	T	C	intronic	MFN2	NA	NA	NA	rs4845891	656	243	411	0.6275	8.921e-167
chr1	84647546	84647546	A	G	exonic	SSX2IP	NA	nonsynonymous SNV	SSX2IP:ENST00000437941.6:exon13:c.T1651C:p.C551R,SSX2IP:ENST00000605755.5:exon13:c.T1651C:p.C551R,SSX2IP:ENST00000342203.7:exon14:c.T1732C:p.C578R	rs1057746	279	0	278	0.9964	1.2535e-166
chr1	109659190	109659190	A	G	exonic	GSTM4	NA	nonsynonymous SNV	GSTM4:ENST00000369833.5:exon5:c.A524G:p.Y175C	rs563003	278	0	278	1	1.2535e-166
chr4	2085475	2085475	A	G	intronic	POLN	NA	NA	NA	rs3135157	278	0	278	1	1.2535e-166
chr4	79905908	79905908	T	C	UTR3	ANTXR2	ENST00000403729.6:c.*1521A>G	NA	NA	rs7747	278	0	278	1	1.2535e-166
chr4	185147483	185147483	A	G	UTR3	SLC25A4	ENST00000281456.10:c.*512A>G	NA	NA	rs7660552	279	0	278	1	1.2535e-166
chr5	111398164	111398164	T	C	intronic	CAMK4	NA	NA	NA	rs464421	279	0	278	1	1.2535e-166
chr9	104782419	104782419	C	T	UTR3	ABCA1	ENST00000374736.7:c.*1896G>A	NA	NA	rs363717	280	0	278	1	1.2535e-166
chr12	106991832	106991832	C	A	UTR3	CRY1	ENST00000008527.9:c.*170G>T	NA	NA	rs1056560	278	0	278	1	1.2535e-166
chr17	10639569	10639569	T	C	exonic	MYH3	NA	unknown	UNKNOWN	rs2285472	281	0	278	1	1.2535e-166
chr17	70716650	70716650	C	A	intergenic	CTD-2378E21.1;RP11-238F2.1	dist=347734;dist=61954	NA	NA	rs8069488	278	0	278	1	1.2535e-166
chr1	75879026	75879026	A	T	exonic	MSH4	NA	unknown	UNKNOWN	rs5745449	283	1	281	0.9965	1.3956e-166
chr1	7747334	7747334	T	C	intronic	CAMTA1	NA	NA	NA	rs11121018	277	0	277	1	5.0049e-166
chr1	116955788	116955788	C	T	intronic	PTGFRN	NA	NA	NA	rs10923180	277	0	277	1	5.0049e-166
chr1	200649110	200649110	T	C	exonic	DDX59	NA	synonymous SNV	DDX59:ENST00000447706.6:exon6:c.A1431G:p.S477S	rs6665604	281	0	277	1	5.0049e-166
chr2	97213425	97213425	G	C	exonic	ANKRD36	NA	unknown	UNKNOWN	rs140729730	277	0	277	1	5.0049e-166
chr4	78066003	78066003	A	G	exonic	FRAS1	NA	nonsynonymous SNV	FRAS1:ENST00000325942.10:exon2:c.A95G:p.D32G	rs4859905	278	0	277	0.9964	5.0049e-166
chr5	156766107	156766107	G	A	UTR3	SGCD	ENST00000435422.7:c.*6717G>A	NA	NA	rs1827368	277	0	277	1	5.0049e-166
chr6	32035420	32035420	T	C	ncRNA_intronic	C4B-AS1	NA	NA	NA	rs143082578	277	0	277	1	5.0049e-166
chr6	142370412	142370412	A	C	exonic	ADGRG6	NA	nonsynonymous SNV	ADGRG6:ENST00000230173.10:exon4:c.A688C:p.K230Q,ADGRG6:ENST00000296932.12:exon4:c.A688C:p.K230Q,ADGRG6:ENST00000367608.6:exon4:c.A688C:p.K230Q,ADGRG6:ENST00000367609.7:exon4:c.A688C:p.K230Q	rs11155242	277	0	277	1	5.0049e-166
chr7	22944083	22944083	A	T	UTR3	FAM126A	ENST00000432176.6:c.*1506T>A	NA	NA	rs4607514	281	0	277	1	5.0049e-166
chr7	108194180	108194180	T	C	intronic	NRCAM	NA	NA	NA	rs6978315	279	0	277	1	5.0049e-166
chr9	82982330	82982330	T	C	UTR3	RASEF	ENST00000376447.3:c.*347A>G	NA	NA	rs7864688	278	0	277	1	5.0049e-166
chr12	25209283	25209283	A	G	UTR3	ETFRF1;KRAS	ENST00000553788.5:c.*20A>G;ENST00000311936.7:c.*512T>C;ENST00000557334.5:c.*512T>C	NA	NA	rs9266	279	0	277	0.9964	5.0049e-166
chr13	30737959	30737959	A	T	intronic	ALOX5AP	NA	NA	NA	rs10507391	278	0	277	1	5.0049e-166
chr13	85769419	85769419	G	A	intergenic	LINC00351;SLITRK6	dist=224849;dist=23371	NA	NA	rs666881	279	0	277	1	5.0049e-166
chr15	63264849	63264849	T	A	UTR3	RAB8B	ENST00000321437.8:c.*1230T>A	NA	NA	rs2053632	278	0	277	1	5.0049e-166
chr4	15586274	15586274	A	T	intronic	CC2D2A	NA	NA	NA	rs6832789	276	0	276	1	1.9983e-165
chr4	53369196	53369196	T	G	intergenic	SCFD2;FIP1L1	dist=3121;dist=8449	NA	NA	rs6828559	278	0	276	0.9964	1.9983e-165
chr4	89245232	89245232	A	C	UTR3	GPRIN3	ENST00000609438.1:c.*2548T>G;ENST00000333209.4:c.*2548T>G	NA	NA	rs17015264	276	0	276	1	1.9983e-165
chr7	2729301	2729301	G	T	UTR3	GNA12	ENST00000275364.7:c.*1880C>A;ENST00000407904.7:c.*1880C>A;ENST00000407653.1:c.*1880C>A	NA	NA	rs7805092	278	0	276	1	1.9983e-165
chr11	20118925	20118925	A	G	UTR3	NAV2	ENST00000360655.8:c.*667A>G;ENST00000396085.5:c.*667A>G;ENST00000527559.6:c.*667A>G;ENST00000540292.5:c.*667A>G;ENST00000349880.8:c.*667A>G	NA	NA	rs894445	277	0	276	1	1.9983e-165
chr11	78568744	78568744	T	G	exonic	NARS2	NA	unknown	UNKNOWN	rs10501429	279	0	276	0.9964	1.9983e-165
chr22	46242189	46242189	C	A	UTR3	PPARA	ENST00000262735.9:c.*6809C>A;ENST00000407236.5:c.*6809C>A	NA	NA	rs141332367	281	0	276	1	1.9983e-165
chr11	1017112	1017112	G	C	exonic	MUC6	NA	unknown	UNKNOWN	rs77753732	2039	1517	509	0.2509	3.2075e-165
chr13	24905403	24905403	A	C	exonic	CENPJ	NA	nonsynonymous SNV	CENPJ:ENST00000545981.5:exon7:c.T2635G:p.S879A,CENPJ:ENST00000616936.4:exon7:c.T2635G:p.S879A	rs17402892	636	228	404	0.6372	4.3863e-165
chr1	110518440	110518440	T	C	exonic	KCNA10	NA	synonymous SNV	KCNA10:ENST00000369771.4:exon1:c.A348G:p.E116E	rs1281174	276	0	275	1	7.9789e-165
chr1	161623761	161623761	T	G	UTR3	FCGR3B	ENST00000367964.6:c.*754A>C;ENST00000613418.4:c.*754A>C;ENST00000614870.4:c.*754A>C;ENST00000294800.7:c.*754A>C	NA	NA	rs61803004	277	0	275	1	7.9789e-165
chr1	205790748	205790748	T	C	UTR3	SLC41A1	ENST00000367137.3:c.*785A>G	NA	NA	rs1341249	275	0	275	1	7.9789e-165
chr2	37373149	37373149	C	A	UTR3	QPCT	ENST00000338415.7:c.*322C>A	NA	NA	rs10724	276	0	275	0.9964	7.9789e-165
chr4	46924760	46924760	T	G	UTR3	GABRA4	ENST00000264318.3:c.*3465A>C	NA	NA	rs1512139	277	0	275	1	7.9789e-165
chr6	46853580	46853580	T	C	UTR3	ADGRF5	ENST00000283296.11:c.*412A>G;ENST00000265417.7:c.*412A>G	NA	NA	rs220683	278	0	275	1	7.9789e-165
chr7	73823301	73823301	C	T	intergenic	CLDN3;CLDN4	dist=53031;dist=4443	NA	NA	rs13234080	275	0	275	1	7.9789e-165
chr15	78498708	78498708	G	A	UTR3	IREB2	ENST00000258886.12:c.*565G>A	NA	NA	rs2055588	276	0	275	1	7.9789e-165
chr17	2319031	2319031	C	T	intronic	SRR	NA	NA	NA	rs8081273	276	0	275	1	7.9789e-165
chr17	71664291	71664291	A	G	intergenic	AC118653.2;RP11-465C12.1	dist=67013;dist=165579	NA	NA	rs6501502	277	0	275	1	7.9789e-165
chr1	161961118	161961118	G	A	UTR3	ATF6	ENST00000367942.3:c.*2464G>A	NA	NA	rs2490442	621	216	400	0.6483	1.5565e-164
chr17	19675560	19675560	A	T	exonic;splicing	ALDH3A2;ALDH3A2	ENST00000581518.5:exon12:c.1573-2A>T;ENST00000581518.5:exon12:UTR3	stopgain	ALDH3A2:ENST00000571163.1:exon3:c.A229T:p.R77X,ALDH3A2:ENST00000630662.2:exon9:c.A229T:p.R77X	rs7216	282	2	280	0.9929	1.9818e-164
chr11	2609762	2609762	A	T	ncRNA_exonic	KCNQ1OT1	NA	NA	NA	rs4930138	939	495	443	0.4723	3.1114e-164
chr1	152307896	152307896	G	A	exonic	FLG	NA	synonymous SNV	FLG:ENST00000368799.1:exon3:c.C6990T:p.H2330H	rs6664985	695	280	413	0.596	3.117e-164
chr1	169465789	169465789	C	T	UTR3	SLC19A2	ENST00000236137.9:c.*60G>A;ENST00000367804.4:c.*60G>A	NA	NA	rs2678166	274	0	274	1	3.1857e-164
chr4	186212422	186212422	A	C	intergenic	CYP4V2;KLKB1	dist=1621;dist=14980	NA	NA	rs6842047	275	0	274	1	3.1857e-164
chr5	78129204	78129204	A	T	exonic	AP3B1	NA	nonsynonymous SNV	AP3B1:ENST00000255194.10:exon16:c.T1754A:p.V585E,AP3B1:ENST00000519295.5:exon16:c.T1607A:p.V536E	rs6453373	275	0	274	1	3.1857e-164
chr6	89061845	89061845	G	A	intergenic	RP1-72A23.4;RNU2-61P	dist=95258;dist=1655	NA	NA	rs6938886	276	0	274	0.9964	3.1857e-164
chr10	46046277	46046277	C	A	upstream	MSMB	dist=8	NA	NA	rs4935176	276	0	274	1	3.1857e-164
chr11	5311213	5311213	G	A	intronic	HBE1;HBG2	NA	NA	NA	rs7926089	274	0	274	1	3.1857e-164
chr11	92894924	92894924	A	C	UTR3	FAT3	ENST00000409404.6:c.*3811A>C;ENST00000525166.5:c.*3811A>C;ENST00000533797.1:c.*3811A>C	NA	NA	rs2399586	276	0	274	1	3.1857e-164
chr12	4812062	4812062	T	C	UTR3	GALNT8;KCNA6	ENST00000433855.1:c.*431T>C;ENST00000280684.3:c.*431T>C	NA	NA	rs2239503	277	0	274	1	3.1857e-164
chr12	51059891	51059891	A	T	UTR3	LETMD1	ENST00000262055.8:c.*460A>T;ENST00000418425.6:c.*460A>T;ENST00000547008.5:c.*460A>T;ENST00000552739.5:c.*460A>T	NA	NA	rs1026994	276	0	274	1	3.1857e-164
chr17	43180787	43180787	T	C	intronic	NBR1	NA	NA	NA	rs9904555	277	0	274	0.9964	3.1857e-164
chr18	70234127	70234127	G	T	intergenic	RTTN;SOCS6	dist=28182;dist=54774	NA	NA	rs2628269	274	0	274	1	3.1857e-164
chr19	56442494	56442494	T	C	exonic	ZNF667	NA	synonymous SNV	ZNF667:ENST00000292069.10:exon5:c.A501G:p.T167T	rs8107758	277	0	274	0.9964	3.1857e-164
chr4	46926012	46926012	A	G	UTR3	GABRA4	ENST00000264318.3:c.*2213T>C	NA	NA	rs4637372	278	1	277	0.9964	3.4972e-164
chr8	10610079	10610079	T	C	exonic	RP1L1	NA	unknown	UNKNOWN	rs9657518	283	2	279	0.9929	7.8572e-164
chr1	152309835	152309835	C	T	exonic	FLG	NA	nonsynonymous SNV	FLG:ENST00000368799.1:exon3:c.G5051A:p.R1684H	rs12407807	685	269	410	0.6029	7.8627e-164
chr6	31356259	31356259	T	A	exonic	HLA-B	NA	nonsynonymous SNV	HLA-B:ENST00000639848.1:exon3:c.A527T:p.E176V	rs151341293	324	16	302	0.9408	8.8247e-164
chr1	116933170	116933170	A	G	intronic	PTGFRN	NA	NA	NA	rs2998187	273	0	273	1	1.272e-163
chr1	197084243	197084243	G	A	UTR3	ASPM	ENST00000294732.11:c.*81C>T;ENST00000367409.8:c.*81C>T;ENST00000367408.5:c.*81C>T	NA	NA	rs12677	273	0	273	1	1.272e-163
chr4	80287838	80287838	A	T	UTR3	FGF5	ENST00000312465.11:c.*1166A>T;ENST00000456523.3:c.*1497A>T	NA	NA	rs6838203	273	0	273	1	1.272e-163
chr5	2879281	2879281	G	A	intergenic	RP11-468D11.1;RP11-35O7.1	dist=44142;dist=85725	NA	NA	rs717302	273	0	273	1	1.272e-163
chr6	24424986	24424986	C	G	UTR3	MRS2	ENST00000274747.11:c.*1292C>G;ENST00000443868.6:c.*1292C>G;ENST00000378386.7:c.*1292C>G	NA	NA	rs2753926	275	0	273	1	1.272e-163
chr6	31271324	31271324	G	T	exonic	HLA-C	NA	nonsynonymous SNV	HLA-C:ENST00000376228.9:exon3:c.C368A:p.S123Y,HLA-C:ENST00000383329.7:exon3:c.C368A:p.S123Y,HLA-C:ENST00000640219.1:exon4:c.C5A:p.S2Y	rs1131115	276	0	273	0.9964	1.272e-163
chr6	100864228	100864228	T	C	intronic	ASCC3	NA	NA	NA	rs705600	276	0	273	0.9927	1.272e-163
chr7	72836963	72836963	C	T	intergenic	TYW1B;RN7SL625P	dist=8765;dist=4474	NA	NA	rs28505075	273	0	273	1	1.272e-163
chr10	92654506	92654506	A	C	UTR3	KIF11	ENST00000260731.4:c.*710A>C	NA	NA	rs7078243	275	0	273	0.9964	1.272e-163
chr14	75047180	75047180	T	C	exonic	MLH3	NA	nonsynonymous SNV	MLH3:ENST00000556740.5:exon1:c.A2476G:p.N826D,MLH3:ENST00000355774.6:exon2:c.A2476G:p.N826D,MLH3:ENST00000380968.6:exon2:c.A2476G:p.N826D,MLH3:ENST00000556257.5:exon2:c.A2476G:p.N826D	rs175081	273	0	273	1	1.272e-163
chr17	62613713	62613713	G	A	downstream	TLK2	dist=49	NA	NA	rs2245092	273	0	273	1	1.272e-163
chr17	70394922	70394922	A	G	intergenic	CTD-2378E21.1;RP11-238F2.1	dist=26006;dist=383682	NA	NA	rs2024184	276	0	273	1	1.272e-163
chr22	17509362	17509362	A	G	intronic	CECR2	NA	NA	NA	rs8141657	275	0	273	1	1.272e-163
chr22	28711207	28711207	G	A	intronic	CHEK2	NA	NA	NA	rs5752775	274	0	273	1	1.272e-163
chr11	1016910	1016910	G	A	exonic	MUC6	NA	unknown	UNKNOWN	rs113559934	2350	1836	510	0.2174	3.7981e-163
chr1	9948163	9948163	G	A	ncRNA_intronic	RP11-84A14.4	NA	NA	NA	rs1220421	274	0	272	0.9963	5.0786e-163
chr2	185791930	185791930	C	T	exonic	FSIP2	NA	unknown	UNKNOWN	rs10173807	273	0	272	1	5.0786e-163
chr2	186678396	186678396	A	T	ncRNA_intronic	AC017101.10	NA	NA	NA	rs11891461	272	0	272	1	5.0786e-163
chr3	179401210	179401210	C	T	UTR3	GNB4	ENST00000232564.7:c.*3G>A;ENST00000468623.5:c.*3G>A	NA	NA	rs3774225	273	0	272	1	5.0786e-163
chr3	191394953	191394953	G	C	UTR3	CCDC50	ENST00000392455.7:c.*3193G>C	NA	NA	rs695879	274	0	272	1	5.0786e-163
chr4	87208888	87208888	C	T	intronic	KLHL8	NA	NA	NA	rs10029248	272	0	272	1	5.0786e-163
chr4	157171270	157171270	T	A	UTR3	GLRB	ENST00000264428.8:c.*542T>A;ENST00000541722.5:c.*831T>A	NA	NA	rs1129304	273	0	272	1	5.0786e-163
chr6	407882	407882	T	C	UTR3	IRF4	ENST00000380956.8:c.*284T>C	NA	NA	rs4959248	274	0	272	1	5.0786e-163
chr6	29943253	29943253	C	T	intronic	HLA-A	NA	NA	NA	rs9260151	273	0	272	1	5.0786e-163
chr6	32659805	32659805	T	G	UTR3	HLA-DQB1	ENST00000399082.7:c.*431A>C;ENST00000399079.7:c.*431A>C;ENST00000374943.8:c.*431A>C;ENST00000434651.6:c.*431A>C;ENST00000399084.5:c.*431A>C	NA	NA	rs9273442	273	0	272	1	5.0786e-163
chr6	89365640	89365640	A	G	UTR3	RRAGD	ENST00000369415.8:c.*2416T>C;ENST00000359203.3:c.*2416T>C	NA	NA	rs1062108	274	0	272	1	5.0786e-163
chr7	128256483	128256483	A	G	UTR3	LEP	ENST00000308868.4:c.*1720A>G	NA	NA	rs10954174	272	0	272	1	5.0786e-163
chr11	31786732	31786732	C	T	UTR3	ELP4;PAX6	ENST00000640961.1:c.*3208C>T;ENST00000606377.6:c.*3202G>A;ENST00000640368.1:c.*3202G>A;ENST00000638914.1:c.*3202G>A;ENST00000419022.6:c.*3202G>A	NA	NA	rs608293	275	0	272	0.9963	5.0786e-163
chr15	48303169	48303169	A	G	UTR3	SLC12A1	ENST00000380993.7:c.*284A>G;ENST00000396577.7:c.*284A>G	NA	NA	rs12902028	274	0	272	1	5.0786e-163
chr17	57120553	57120553	G	C	UTR3	AKAP1	ENST00000337714.7:c.*229G>C;ENST00000621116.4:c.*229G>C;ENST00000572557.5:c.*229G>C;ENST00000539273.5:c.*229G>C	NA	NA	rs3095505	275	0	272	0.9963	5.0786e-163
chrX	148999610	148999610	A	G	UTR3	AFF2	ENST00000370460.6:c.*8278A>G;ENST00000286437.7:c.*8278A>G	NA	NA	rs184050542	274	0	272	0.9963	5.0786e-163
chr7	100958466	100958466	T	C	exonic	MUC3A	NA	synonymous SNV	MUC3A:ENST00000483366.5:exon2:c.T6687C:p.T2229T	NA	901	449	435	0.4877	5.5067e-163
chr13	28389565	28389565	G	A	UTR3	FLT1	ENST00000615840.4:c.*136C>T;ENST00000639477.1:c.*39C>T	NA	NA	rs2296283	306	7	287	0.9762	1.2425e-162
chr1	16566538	16566538	G	A	intronic	NBPF1	NA	NA	NA	rs3983170	415	69	343	0.8285	1.3048e-162
chr1	215675299	215675299	T	C	exonic	USH2A	NA	unknown	UNKNOWN	rs2797235	611	213	395	0.6486	1.6121e-162
chr1	75879020	75879020	T	C	exonic	MSH4	NA	unknown	UNKNOWN	rs5745448	273	0	271	0.9963	2.0277e-162
chr1	78646006	78646006	G	A	UTR3	IFI44L	ENST00000370751.9:c.*4197G>A	NA	NA	rs1057920	273	0	271	1	2.0277e-162
chr1	237454457	237454457	C	T	exonic	RYR2	NA	synonymous SNV	RYR2:ENST00000360064.7:exon13:c.C1311T:p.S437S	rs3765097	274	0	271	1	2.0277e-162
chr2	190436642	190436642	A	G	exonic	MFSD6	NA	nonsynonymous SNV	MFSD6:ENST00000281416.11:exon1:c.A613G:p.R205G	rs9646748	271	0	271	1	2.0277e-162
chr4	89246143	89246143	T	C	UTR3	GPRIN3	ENST00000609438.1:c.*1637A>G;ENST00000333209.4:c.*1637A>G	NA	NA	rs1431553	272	0	271	1	2.0277e-162
chr4	169721683	169721683	G	T	UTR3	CLCN3	ENST00000513761.5:c.*1686G>T;ENST00000613795.4:c.*1686G>T;ENST00000504131.6:c.*1686G>T	NA	NA	rs4482722	272	0	271	1	2.0277e-162
chr6	32519491	32519491	A	G	exonic	HLA-DRB5	NA	unknown	UNKNOWN	rs1059643	271	0	271	1	2.0277e-162
chr6	96891212	96891212	C	T	exonic	NDUFAF4	NA	unknown	UNKNOWN	rs11402	271	0	271	1	2.0277e-162
chr6	115942018	115942018	T	C	UTR3	FRK	ENST00000606080.1:c.*396A>G	NA	NA	rs580396	275	0	271	1	2.0277e-162
chr7	74708389	74708389	A	T	ncRNA_intronic	AC083884.8	NA	NA	NA	rs12672029	271	0	271	1	2.0277e-162
chr7	129832441	129832441	C	G	UTR3	UBE2H	ENST00000355621.7:c.*2496G>C	NA	NA	rs2727501	272	0	271	1	2.0277e-162
chr12	78188582	78188582	T	C	intronic	NAV3	NA	NA	NA	rs300513	274	0	271	0.9963	2.0277e-162
chr15	27011969	27011969	G	A	intronic	GABRG3	NA	NA	NA	rs724456	272	0	271	1	2.0277e-162
chr16	7711173	7711173	C	T	UTR3	RBFOX1	ENST00000550418.5:c.*428C>T;ENST00000547372.5:c.*1532C>T;ENST00000311745.9:c.*428C>T;ENST00000355637.8:c.*550C>T;ENST00000340209.8:c.*428C>T;ENST00000620507.4:c.*428C>T	NA	NA	rs8061981	272	0	271	1	2.0277e-162
chr18	30990169	30990169	C	A	UTR3	DSC3	ENST00000360428.8:c.*4006G>T;ENST00000434452.5:c.*4220G>T	NA	NA	rs1260721	273	0	271	1	2.0277e-162
chr4	1394795	1394795	A	G	exonic	CRIPAK	NA	unknown	UNKNOWN	rs9328733	625	224	397	0.6393	3.0685e-162
chr13	18212202	18212202	A	G	ncRNA_intronic	FAM230C	NA	NA	NA	NA	317	15	298	0.943	3.4059e-162
chr3	195783346	195783346	A	G	exonic	MUC4	NA	nonsynonymous SNV	MUC4:ENST00000475231.5:exon2:c.T8234C:p.V2745A	rs145853807	330	23	307	0.9303	4.9708e-162
chr3	75668955	75668955	A	G	intergenic	FRG2C;LINC00960	dist=1735;dist=3436	NA	NA	rs79976340	710	285	409	0.5818	5.3673e-162
chr1	84438596	84438596	G	A	intergenic	DNASE2B;RPF1	dist=23578;dist=40663	NA	NA	rs10493746	270	0	270	1	8.0958e-162
chr1	225419442	225419442	C	T	exonic	LBR	NA	nonsynonymous SNV	LBR:ENST00000338179.6:exon5:c.G461A:p.S154N	rs2230419	274	0	270	1	8.0958e-162
chr3	195789759	195789759	G	T	exonic	MUC4	NA	synonymous SNV	MUC4:ENST00000475231.5:exon2:c.C1821A:p.S607S	rs3103954	270	0	270	1	8.0958e-162
chr9	14735531	14735531	A	G	UTR3	FREM1	ENST00000422223.6:c.*1865T>C	NA	NA	rs1494342	272	0	270	0.9963	8.0958e-162
chr14	81109110	81109110	T	C	ncRNA_intronic	RP11-114N19.3	NA	NA	NA	rs8017455	271	0	270	0.9963	8.0958e-162
chr15	32771612	32771612	T	C	UTR3	FMN1	ENST00000616417.4:c.*2698A>G;ENST00000334528.13:c.*2698A>G	NA	NA	rs1258730	270	0	270	1	8.0958e-162
chr22	25727521	25727521	C	T	UTR3	GRK3	ENST00000324198.10:c.*5071C>T	NA	NA	rs133839	271	0	270	1	8.0958e-162
chr19	41424491	41424491	A	G	exonic	BCKDHA;CTC-435M10.3	NA	synonymous SNV	BCKDHA:ENST00000457836.6:exon9:c.A1230G:p.L410L,CTC-435M10.3:ENST00000540732.3:exon10:c.A1323G:p.L441L	rs4674	277	1	273	0.9964	8.7608e-162
chrX	115191608	115191608	C	T	exonic	RBMXL3	NA	nonsynonymous SNV	RBMXL3:ENST00000424776.4:exon1:c.C2167T:p.R723C	rs5946294	276	1	273	0.9964	8.7608e-162
chr16	33569070	33569070	T	G	intergenic	RP11-23E10.2;IGHV3OR16-12	dist=14662;dist=233694	NA	NA	rs1007145	576	188	386	0.6713	2.9068e-161
chr1	213726645	213726645	T	C	intergenic	RP11-554K11.2;RP11-323I1.1	dist=180198;dist=4771	NA	NA	rs830337	271	0	269	1	3.2323e-161
chr2	175178890	175178890	C	T	intronic	ATP5G3	NA	NA	NA	rs268223	274	0	269	1	3.2323e-161
chr6	408385	408385	G	A	UTR3	IRF4	ENST00000380956.8:c.*787G>A	NA	NA	rs6596980	272	0	269	0.9926	3.2323e-161
chr7	108194169	108194169	G	C	exonic	NRCAM	NA	nonsynonymous SNV	NRCAM:ENST00000379022.8:exon14:c.C1618G:p.P540A,NRCAM:ENST00000351718.8:exon16:c.C1615G:p.P539A,NRCAM:ENST00000379024.8:exon16:c.C1576G:p.P526A,NRCAM:ENST00000613830.4:exon16:c.C1615G:p.P539A,NRCAM:ENST00000379028.7:exon17:c.C1633G:p.P545A,NRCAM:ENST00000413765.6:exon17:c.C1633G:p.P545A	rs6958498	269	0	269	1	3.2323e-161
chr10	95312251	95312251	T	C	UTR3	SORBS1	ENST00000371227.8:c.*2808A>G;ENST00000371249.6:c.*2808A>G;ENST00000306402.10:c.*2808A>G;ENST00000371246.6:c.*2808A>G;ENST00000371247.6:c.*2808A>G	NA	NA	rs3193970	270	0	269	1	3.2323e-161
chr13	85769452	85769452	A	G	intergenic	LINC00351;SLITRK6	dist=224882;dist=23338	NA	NA	rs666540	271	0	269	1	3.2323e-161
chr13	103327049	103327049	A	G	intergenic	SLC10A2;LINC01309	dist=260203;dist=98151	NA	NA	rs876669	269	0	269	1	3.2323e-161
chr16	68835546	68835546	A	G	UTR3	CDH1	ENST00000261769.9:c.*2047A>G	NA	NA	rs8045438	270	0	269	0.9963	3.2323e-161
chr22	28712241	28712241	A	G	intronic	CHEK2	NA	NA	NA	rs5752776	272	0	269	1	3.2323e-161
chr22	28736401	28736401	G	C	intronic	CHEK2	NA	NA	NA	rs5762763	269	0	269	1	3.2323e-161
chr6	31356368	31356368	A	C	exonic	HLA-B	NA	nonsynonymous SNV	HLA-B:ENST00000639848.1:exon3:c.T418G:p.Y140D	rs9266150	289	5	281	0.9757	3.2589e-161
chr8	19966981	19966981	T	C	UTR3	LPL	ENST00000311322.8:c.*1671T>C	NA	NA	rs13702	276	1	272	0.9927	3.4852e-161
chr7	100958220	100958220	A	G	exonic	MUC3A	NA	synonymous SNV	MUC3A:ENST00000483366.5:exon2:c.A6441G:p.S2147S	NA	1351	860	468	0.3474	5.2399e-161
chr6	29943448	29943448	A	G	exonic	HLA-A	NA	nonsynonymous SNV	HLA-A:ENST00000376802.2:exon3:c.A524G:p.H175R,HLA-A:ENST00000376806.9:exon3:c.A524G:p.H175R,HLA-A:ENST00000638375.1:exon3:c.A524G:p.H175R,HLA-A:ENST00000396634.5:exon5:c.A524G:p.H175R	rs1059536	297	9	287	0.9696	1.0516e-160
chr1	1719406	1719406	G	A	exonic	CDK11A	NA	nonsynonymous SNV	CDK11A:ENST00000356200.7:exon3:c.C175T:p.R59W,CDK11A:ENST00000357760.6:exon4:c.C277T:p.R93W,CDK11A:ENST00000358779.9:exon4:c.C277T:p.R93W,CDK11A:ENST00000378633.5:exon4:c.C277T:p.R93W,CDK11A:ENST00000378638.6:exon4:c.C175T:p.R59W	rs1059831	268	0	268	1	1.2905e-160
chr2	185793838	185793838	G	T	exonic	FSIP2	NA	unknown	UNKNOWN	rs10490392	269	0	268	1	1.2905e-160
chr3	195790682	195790682	A	C	exonic	MUC4	NA	nonsynonymous SNV	MUC4:ENST00000475231.5:exon2:c.T898G:p.F300V	rs882605	269	0	268	1	1.2905e-160
chr6	56619960	56619960	C	T	exonic	DST	NA	synonymous SNV	DST:ENST00000370765.10:exon23:c.G4074A:p.K1358K	rs2230862	270	0	268	1	1.2905e-160
chr7	102256842	102256842	T	C	UTR3	CUX1	ENST00000360264.7:c.*7800T>C;ENST00000292535.11:c.*7800T>C	NA	NA	rs2529117	269	0	268	1	1.2905e-160
chr11	2640327	2640327	C	T	ncRNA_exonic	KCNQ1OT1	NA	NA	NA	rs4930143	269	0	268	1	1.2905e-160
chr12	4602807	4602807	A	G	intronic	DYRK4	NA	NA	NA	rs1974603	269	0	268	1	1.2905e-160
chr13	31329697	31329697	G	T	UTR3	B3GLCT	ENST00000343307.4:c.*29G>T	NA	NA	rs1060709	269	0	268	1	1.2905e-160
chr15	27251160	27251160	G	T	intronic	GABRG3	NA	NA	NA	rs17137727	268	0	268	1	1.2905e-160
chr19	54727502	54727502	C	G	ncRNA_intronic	CTB-61M7.1	NA	NA	NA	rs35093205	268	0	268	1	1.2905e-160
chr2	178779159	178779159	A	G	ncRNA_intronic	TTN-AS1	NA	NA	NA	rs2291302	277	1	271	0.9963	1.3864e-160
chr10	69016838	69016838	A	C	UTR3	KIF1BP	ENST00000361983.6:c.*422A>C;ENST00000638119.1:c.*422A>C;ENST00000626493.1:c.*1278A>C	NA	NA	rs6864	277	2	273	0.9891	3.05e-160
chr7	15611974	15611974	C	G	UTR3	MEOX2	ENST00000262041.5:c.*413G>C	NA	NA	rs17168900	616	221	392	0.6395	3.1881e-160
chr4	1524426	1524426	A	C	intergenic	NKX1-1;RP13-1016M1.2	dist=118095;dist=25858	NA	NA	rs12500514	720	308	409	0.5696	3.5044e-160
chr1	67093056	67093056	C	T	exonic	C1orf141	NA	synonymous SNV	C1orf141:ENST00000371006.5:exon6:c.G1152A:p.T384T,C1orf141:ENST00000371007.6:exon8:c.G1152A:p.T384T	rs6588237	268	0	267	1	5.1525e-160
chr1	91682670	91682670	C	G	UTR3	TGFBR3	ENST00000212355.8:c.*1069G>C;ENST00000370399.6:c.*1069G>C;ENST00000525962.5:c.*1069G>C	NA	NA	rs902	267	0	267	1	5.1525e-160
chr1	151871920	151871920	C	T	intergenic	THEM5;THEM4	dist=18223;dist=1664	NA	NA	rs1490187	269	0	267	1	5.1525e-160
chr2	97543979	97543979	C	G	exonic	ANKRD36B	NA	nonsynonymous SNV	ANKRD36B:ENST00000258459.11:exon25:c.G1688C:p.C563S,ANKRD36B:ENST00000359901.8:exon25:c.G1688C:p.C563S,ANKRD36B:ENST00000438709.6:exon27:c.G746C:p.C249S	rs3731921	268	0	267	1	5.1525e-160
chr4	1070030	1070030	A	G	intergenic	RP11-460I19.2;RNF212	dist=41058;dist=1448	NA	NA	rs6599280	269	0	267	1	5.1525e-160
chr6	33697224	33697224	G	C	UTR3	UQCC2	ENST00000607484.5:c.*429C>G	NA	NA	rs749847	269	0	267	0.9963	5.1525e-160
chr7	102256830	102256830	G	C	UTR3	CUX1	ENST00000360264.7:c.*7788G>C;ENST00000292535.11:c.*7788G>C	NA	NA	rs2529116	268	0	267	0.9963	5.1525e-160
chr14	95544529	95544529	A	G	UTR3	GLRX5	ENST00000331334.4:c.*404A>G	NA	NA	rs960	268	0	267	1	5.1525e-160
chr16	5087284	5087284	A	G	intronic	EEF2KMT	NA	NA	NA	rs4786597	268	0	267	1	5.1525e-160
chr1	109659187	109659187	G	T	exonic	GSTM4	NA	nonsynonymous SNV	GSTM4:ENST00000369833.5:exon5:c.G521T:p.S174I	rs562996	279	1	270	0.9926	5.5153e-160
chr7	13978869	13978869	C	T	intronic	ETV1	NA	NA	NA	rs7806587	620	224	392	0.6343	6.6801e-160
chr1	152308563	152308563	G	A	exonic	FLG	NA	nonsynonymous SNV	FLG:ENST00000368799.1:exon3:c.C6323T:p.A2108V	rs7522925	1260	792	461	0.3676	9.3663e-160
chr1	11213965	11213965	G	A	intronic	MTOR	NA	NA	NA	rs742824	266	0	266	1	2.0571e-159
chr1	22117997	22117997	A	C	UTR3	WNT4	ENST00000290167.10:c.*2053T>G	NA	NA	rs4655023	268	0	266	0.9963	2.0571e-159
chr2	233772999	233772999	G	C	UTR3	UGT1A1;UGT1A10;UGT1A3;UGT1A4;UGT1A5;UGT1A6;UGT1A7;UGT1A8;UGT1A9	ENST00000305208.9:c.*440G>C;ENST00000344644.9:c.*440G>C;ENST00000482026.5:c.*440G>C;ENST00000373409.7:c.*440G>C;ENST00000373414.3:c.*440G>C;ENST00000305139.10:c.*440G>C;ENST00000373426.3:c.*440G>C;ENST00000373450.4:c.*440G>C;ENST00000354728.4:c.*440G>C	NA	NA	rs8330	267	0	266	1	2.0571e-159
chr4	40335891	40335891	T	C	exonic	CHRNA9	NA	unknown	UNKNOWN	rs10022491	268	0	266	1	2.0571e-159
chr6	32659784	32659784	T	C	UTR3	HLA-DQB1	ENST00000399082.7:c.*452A>G;ENST00000399079.7:c.*452A>G;ENST00000374943.8:c.*452A>G;ENST00000434651.6:c.*452A>G;ENST00000399084.5:c.*452A>G	NA	NA	rs9273440	266	0	266	1	2.0571e-159
chr6	32659796	32659796	C	G	UTR3	HLA-DQB1	ENST00000399082.7:c.*440G>C;ENST00000399079.7:c.*440G>C;ENST00000374943.8:c.*440G>C;ENST00000434651.6:c.*440G>C;ENST00000399084.5:c.*440G>C	NA	NA	rs9273441	266	0	266	1	2.0571e-159
chr6	157096350	157096350	G	A	intronic	ARID1B	NA	NA	NA	rs6916789	271	0	266	0.9963	2.0571e-159
chr7	94413927	94413927	C	G	exonic	COL1A2	NA	nonsynonymous SNV	COL1A2:ENST00000297268.10:exon28:c.C1645G:p.P549A,COL1A2:ENST00000620463.1:exon28:c.C1639G:p.P547A	rs42524	270	0	266	1	2.0571e-159
chr7	99717363	99717363	A	G	intronic	CYP3A7;CYP3A7-CYP3A51P	NA	NA	NA	rs2687075	266	0	266	1	2.0571e-159
chr11	5225282	5225282	T	G	upstream;downstream	CoTC_ribozyme;HBB	dist=643;dist=182	NA	NA	rs7110263	267	0	266	1	2.0571e-159
chr13	30554863	30554863	C	T	intronic	HMGB1	NA	NA	NA	rs4769848	266	0	266	1	2.0571e-159
chr13	85943084	85943084	C	T	intergenic	SLITRK6;RP11-30L8.1	dist=143596;dist=117729	NA	NA	rs1330050	267	0	266	1	2.0571e-159
chr15	48408832	48408832	C	T	UTR3	FBN1	ENST00000316623.9:c.*2158G>A	NA	NA	rs11070641	266	0	266	1	2.0571e-159
chr15	49644041	49644041	T	C	UTR3	DTWD1	ENST00000403028.7:c.*463T>C;ENST00000251250.7:c.*463T>C	NA	NA	rs1048348	269	0	266	1	2.0571e-159
chr15	94398811	94398811	C	T	intronic	MCTP2	NA	NA	NA	rs10852210	266	0	266	1	2.0571e-159
chr18	30991683	30991683	A	T	UTR3	DSC3	ENST00000360428.8:c.*2492T>A;ENST00000434452.5:c.*2706T>A	NA	NA	rs1260722	268	0	266	1	2.0571e-159
chr21	38300702	38300702	C	G	UTR3	KCNJ15	ENST00000612702.4:c.*313C>G;ENST00000613499.4:c.*313C>G;ENST00000328656.8:c.*313C>G;ENST00000398938.6:c.*313C>G;ENST00000398932.5:c.*313C>G;ENST00000398934.5:c.*313C>G;ENST00000398930.5:c.*313C>G	NA	NA	rs9963	267	0	266	0.9963	2.0571e-159
chrX	47512851	47512851	C	T	intergenic	LINC01560;ARAF	dist=28028;dist=48249	NA	NA	rs5906414	268	0	266	1	2.0571e-159
chr15	60497181	60497181	C	T	ncRNA_intronic	RORA-AS1	NA	NA	NA	rs12442000	270	1	269	0.9963	2.194e-159
chr15	91496543	91496543	T	C	intergenic	CRAT37;RP11-692C24.1	dist=1693;dist=36348	NA	NA	rs4525467	271	1	269	0.9963	2.194e-159
chr1	169421916	169421916	A	G	exonic	CCDC181	NA	nonsynonymous SNV	CCDC181:ENST00000367805.7:exon3:c.T515C:p.F172S,CCDC181:ENST00000367806.7:exon3:c.T515C:p.F172S,CCDC181:ENST00000491570.2:exon3:c.T515C:p.F172S,CCDC181:ENST00000545005.5:exon4:c.T515C:p.F172S	rs3820059	554	175	378	0.6835	3.9149e-159
chr1	169542855	169542855	A	G	exonic	F5	NA	synonymous SNV	F5:ENST00000367796.3:exon13:c.T2250C:p.N750N	rs6017	265	0	265	1	8.2131e-159
chr1	205716224	205716224	T	C	UTR3	NUCKS1	ENST00000367142.4:c.*2056A>G	NA	NA	rs951366	265	0	265	1	8.2131e-159
chr1	212883550	212883550	A	G	intronic	FLVCR1	NA	NA	NA	rs12125982	265	0	265	1	8.2131e-159
chr4	71571087	71571087	G	A	UTR3	SLC4A4	ENST00000425175.5:c.*3194G>A;ENST00000340595.3:c.*3336G>A	NA	NA	rs9997398	266	0	265	1	8.2131e-159
chr5	132693166	132693166	T	C	ncRNA_intronic	AC004237.1	NA	NA	NA	rs4705962	267	0	265	0.9962	8.2131e-159
chr5	161897892	161897892	A	G	UTR3	GABRA1	ENST00000638112.1:c.*470A>G;ENST00000393943.9:c.*470A>G;ENST00000428797.7:c.*470A>G;ENST00000437025.6:c.*470A>G;ENST00000636573.1:c.*470A>G;ENST00000638159.1:c.*470A>G	NA	NA	rs2290732	269	0	265	1	8.2131e-159
chr6	31271800	31271800	A	C	exonic	HLA-C	NA	nonsynonymous SNV	HLA-C:ENST00000376228.9:exon2:c.T142G:p.S48A,HLA-C:ENST00000383329.7:exon2:c.T142G:p.S48A	rs707911	268	0	265	0.9925	8.2131e-159
chr11	1191524	1191524	T	C	exonic	MUC5AC	NA	nonsynonymous SNV	MUC5AC:ENST00000621226.2:exon31:c.T13379C:p.L4460P	NA	268	0	265	1	8.2131e-159
chr13	21178015	21178015	G	A	UTR3	MRPL57	ENST00000309594.4:c.*790G>A	NA	NA	rs598000	268	0	265	1	8.2131e-159
chr15	22867866	22867866	C	T	UTR3	CYFIP1;NIPA2	ENST00000617928.4:c.*2162G>A;ENST00000617556.4:c.*2162G>A;ENST00000398014.6:c.*1019C>T;ENST00000337451.7:c.*1019C>T	NA	NA	rs3785	266	0	265	1	8.2131e-159
chr15	38355610	38355610	G	A	UTR3	SPRED1	ENST00000299084.8:c.*3946G>A	NA	NA	rs8039337	266	0	265	1	8.2131e-159
chr2	26290089	26290089	G	C	UTR3	HADHB	ENST00000537713.5:c.*136G>C;ENST00000317799.9:c.*136G>C;ENST00000405867.7:c.*136G>C;ENST00000545822.2:c.*136G>C	NA	NA	rs1056471	270	1	268	0.9926	8.7273e-159
chr15	78438249	78438249	C	T	UTR5	IREB2	ENST00000258886.12:c.-89C>T	NA	NA	rs954144	269	1	268	0.9963	8.7273e-159
chr17	70786500	70786500	A	C	intergenic	RP11-238F2.1;CASC17	dist=7270;dist=311275	NA	NA	rs2367008	271	1	268	0.9963	8.7273e-159
chr20	16052975	16052975	T	C	UTR3	MACROD2	ENST00000217246.8:c.*3099T>C;ENST00000402914.5:c.*3099T>C;ENST00000378058.7:c.*3099T>C	NA	NA	rs6080109	617	224	389	0.6336	1.6797e-158
chr11	1017110	1017110	C	T	exonic	MUC6	NA	unknown	UNKNOWN	rs36130410	2031	1527	490	0.2423	2.3052e-158
chr1	169542882	169542882	G	A	exonic	F5	NA	synonymous SNV	F5:ENST00000367796.3:exon13:c.C2223T:p.I741I	rs6016	264	0	264	1	3.279e-158
chr2	208236587	208236587	C	A	UTR3	IDH1	ENST00000345146.6:c.*492G>T;ENST00000446179.5:c.*492G>T;ENST00000415913.5:c.*492G>T	NA	NA	rs6730955	264	0	264	1	3.279e-158
chr15	91293453	91293453	T	C	UTR3	SV2B	ENST00000394232.5:c.*901T>C;ENST00000330276.4:c.*901T>C	NA	NA	rs8023540	264	0	264	1	3.279e-158
chr17	46549294	46549294	C	G	exonic	LRRC37A2	NA	nonsynonymous SNV	LRRC37A2:ENST00000333412.3:exon9:c.C4155G:p.N1385K,LRRC37A2:ENST00000576629.5:exon10:c.C4155G:p.N1385K	rs1969205	265	0	264	1	3.279e-158
chr18	30990163	30990163	G	T	UTR3	DSC3	ENST00000360428.8:c.*4012C>A;ENST00000434452.5:c.*4226C>A	NA	NA	rs1260720	265	0	264	0.9962	3.279e-158
chrX	115191630	115191630	G	A	exonic	RBMXL3	NA	nonsynonymous SNV	RBMXL3:ENST00000424776.4:exon1:c.G2189A:p.R730Q	rs186877600	266	0	264	1	3.279e-158
chr4	87204179	87204179	G	A	intronic	KLHL8	NA	NA	NA	rs13108897	270	1	267	0.9963	3.4715e-158
chr4	112431472	112431472	A	G	exonic	ALPK1	NA	nonsynonymous SNV	ALPK1:ENST00000504176.6:exon10:c.A1691G:p.H564R,ALPK1:ENST00000177648.13:exon11:c.A1925G:p.H642R	rs13148353	270	1	267	0.9963	3.4715e-158
chr1	116969924	116969924	G	C	intronic	PTGFRN	NA	NA	NA	rs12058666	637	241	392	0.6183	3.5605e-158
chr13	18212298	18212298	T	A	ncRNA_intronic	FAM230C	NA	NA	NA	rs76244473	295	10	284	0.966	4.8007e-158
chr16	33741749	33741749	T	A	intergenic	RP11-23E10.2;IGHV3OR16-12	dist=187341;dist=61015	NA	NA	rs12162077	513	145	366	0.7162	1.0278e-157
chr1	116935198	116935198	G	C	intronic	PTGFRN	NA	NA	NA	rs1926841	263	0	263	1	1.3091e-157
chr1	165203979	165203979	A	G	exonic	LMX1A	NA	synonymous SNV	LMX1A:ENST00000367893.4:exon8:c.T1050C:p.D350D,LMX1A:ENST00000294816.6:exon9:c.T1050C:p.D350D,LMX1A:ENST00000342310.7:exon9:c.T1050C:p.D350D	rs1354509	265	0	263	0.9962	1.3091e-157
chr2	73866525	73866525	T	C	UTR3	STAMBP	ENST00000339566.7:c.*4266T>C;ENST00000394073.5:c.*4266T>C;ENST00000394070.6:c.*4266T>C	NA	NA	rs3813230	264	0	263	1	1.3091e-157
chr2	170860293	170860293	G	A	UTR3	GAD1	ENST00000625689.2:c.*1030G>A;ENST00000358196.7:c.*411G>A	NA	NA	rs769395	264	0	263	1	1.3091e-157
chr5	161898928	161898928	A	C	UTR3	GABRA1	ENST00000393943.9:c.*1506A>C;ENST00000428797.7:c.*1506A>C;ENST00000437025.6:c.*1506A>C;ENST00000638159.1:c.*1506A>C	NA	NA	rs998754	263	0	263	1	1.3091e-157
chr6	32002683	32002683	T	C	ncRNA_intronic	C4A-AS1	NA	NA	NA	rs3128754	267	0	263	0.9962	1.3091e-157
chr6	146437406	146437406	C	T	UTR3	GRM1	ENST00000492807.6:c.*3559C>T;ENST00000361719.6:c.*2610C>T;ENST00000282753.5:c.*2610C>T	NA	NA	rs362822	263	0	263	1	1.3091e-157
chr7	2729230	2729230	T	C	UTR3	GNA12	ENST00000275364.7:c.*1951A>G;ENST00000407904.7:c.*1951A>G;ENST00000407653.1:c.*1951A>G	NA	NA	rs798532	263	0	263	1	1.3091e-157
chr13	102732949	102732949	A	C	exonic	CCDC168	NA	nonsynonymous SNV	CCDC168:ENST00000322527.3:exon4:c.T17748G:p.F5916L	rs7335290	265	0	263	1	1.3091e-157
chr15	34789373	34789373	C	T	ncRNA_intronic	RP11-814P5.1	NA	NA	NA	rs589759	263	0	263	1	1.3091e-157
chr17	40017539	40017539	C	T	UTR3	CSF3	ENST00000394149.7:c.*580C>T;ENST00000225474.6:c.*580C>T;ENST00000331769.6:c.*580C>T;ENST00000577675.1:c.*580C>T	NA	NA	rs1042657	263	0	263	1	1.3091e-157
chr18	36126651	36126651	C	G	exonic	SLC39A6	NA	nonsynonymous SNV	SLC39A6:ENST00000590986.5:exon2:c.G357C:p.E119D	rs1789528	263	0	263	1	1.3091e-157
chr19	12430733	12430733	T	G	exonic	ZNF443	NA	unknown	UNKNOWN	rs10402252	264	0	263	1	1.3091e-157
chr21	34097553	34097553	C	A	ncRNA_intronic	AP000320.7	NA	NA	NA	rs4817618	264	0	263	1	1.3091e-157
chr7	22941785	22941785	T	G	UTR3	FAM126A	ENST00000432176.6:c.*3804A>C	NA	NA	rs34683819	270	1	266	0.9925	1.3809e-157
chr12	9752880	9752880	T	C	UTR3	CD69	ENST00000228434.7:c.*601A>G	NA	NA	rs7484445	267	1	266	0.9963	1.3809e-157
chr16	160326	160326	T	A	intergenic	HBZ;HBM	dist=5823;dist=5652	NA	NA	rs12930584	267	1	266	0.9963	1.3809e-157
chr13	18212297	18212297	C	A	ncRNA_intronic	FAM230C	NA	NA	NA	rs28401502	296	10	283	0.9626	1.8539e-157
chr11	2621377	2621377	C	T	ncRNA_exonic	KCNQ1OT1	NA	NA	NA	rs11522611	966	534	430	0.4461	2.7991e-157
chr13	103046013	103046013	A	G	UTR3	SLC10A2	ENST00000245312.4:c.*120T>C	NA	NA	rs2301157	893	468	423	0.4747	4.7276e-157
chr11	1016963	1016963	G	T	exonic	MUC6	NA	unknown	UNKNOWN	rs76273000	2008	1518	480	0.2399	5.0219e-157
chr1	171710818	171710818	G	A	intronic	VAMP4	NA	NA	NA	rs10913530	263	0	262	1	5.2265e-157
chr4	102989912	102989912	C	A	exonic	SLC9B1	NA	nonsynonymous SNV	SLC9B1:ENST00000296422.11:exon3:c.G99T:p.Q33H,SLC9B1:ENST00000394789.7:exon3:c.G99T:p.Q33H	rs2715591	262	0	262	1	5.2265e-157
chr5	3609667	3609667	G	A	intergenic	IRX1;CTD-2287N17.1	dist=8264;dist=403041	NA	NA	rs1373996	262	0	262	1	5.2265e-157
chr7	98187015	98187015	C	T	intronic	LMTK2	NA	NA	NA	rs6465657	262	0	262	1	5.2265e-157
chr7	120788745	120788745	C	A	exonic	TSPAN12	NA	synonymous SNV	TSPAN12:ENST00000222747.7:exon8:c.G765T:p.P255P,TSPAN12:ENST00000415871.5:exon9:c.G765T:p.P255P	rs41623	262	0	262	1	5.2265e-157
chr8	31930818	31930818	T	C	intronic	NRG1	NA	NA	NA	rs967206	262	0	262	1	5.2265e-157
chr11	110870290	110870290	A	G	intergenic	ARHGAP20;RNA5SP350	dist=157101;dist=169808	NA	NA	rs1469170	263	0	262	1	5.2265e-157
chr14	60645949	60645949	G	C	UTR3	SIX1	ENST00000247182.6:c.*334C>G;ENST00000554986.2:c.*334C>G	NA	NA	rs10144415	264	0	262	1	5.2265e-157
chr14	75014665	75014665	C	T	UTR3	MLH3	ENST00000355774.6:c.*2417G>A;ENST00000380968.6:c.*2417G>A	NA	NA	rs175049	263	0	262	1	5.2265e-157
chr16	89283770	89283770	G	A	exonic	ANKRD11	NA	unknown	UNKNOWN	rs2279349	262	0	262	1	5.2265e-157
chr11	1017575	1017575	C	T	exonic	MUC6	NA	unknown	UNKNOWN	rs76222533	1607	1133	469	0.2928	5.5932e-157
chr13	18178178	18178178	A	G	intergenic	NONE;FAM230C	dist=NONE;dist=17119	NA	NA	rs6606755	485	125	357	0.7407	1.1288e-156
chr13	24321546	24321546	A	G	exonic	C1QTNF9	NA	synonymous SNV	C1QTNF9:ENST00000332018.4:exon4:c.A780G:p.R260R,C1QTNF9:ENST00000382071.6:exon4:c.A780G:p.R260R	rs2862239	270	2	267	0.9926	1.1825e-156
chr16	33741747	33741747	T	A	intergenic	RP11-23E10.2;IGHV3OR16-12	dist=187339;dist=61017	NA	NA	rs12162076	511	146	364	0.7137	1.4375e-156
chr7	13973703	13973703	A	T	intronic	ETV1	NA	NA	NA	rs1476621	556	180	374	0.6751	1.5163e-156
chr1	76234226	76234226	G	A	intronic	ST6GALNAC3	NA	NA	NA	rs512082	264	0	261	1	2.0866e-156
chr1	217837099	217837099	C	A	intronic	SPATA17	NA	NA	NA	rs4846444	262	0	261	1	2.0866e-156
chr1	219937979	219937979	T	C	intergenic	SLC30A10;U3	dist=9377;dist=24673	NA	NA	rs7530353	262	0	261	1	2.0866e-156
chr4	27534766	27534766	G	A	intergenic	RP11-415C15.2;AC007106.1	dist=252541;dist=432957	NA	NA	rs9291499	261	0	261	1	2.0866e-156
chr4	27534786	27534786	A	T	intergenic	RP11-415C15.2;AC007106.1	dist=252561;dist=432937	NA	NA	rs9291500	262	0	261	1	2.0866e-156
chr9	17796670	17796670	T	G	UTR3	SH3GL2	ENST00000380607.4:c.*927T>G	NA	NA	rs1049430	261	0	261	1	2.0866e-156
chr9	69077469	69077469	A	G	intronic	FXN	NA	NA	NA	rs10869821	261	0	261	1	2.0866e-156
chr9	69078565	69078565	C	T	intronic	FXN	NA	NA	NA	rs7024295	263	0	261	1	2.0866e-156
chr9	69078693	69078693	G	A	intronic	FXN	NA	NA	NA	rs57561255	261	0	261	1	2.0866e-156
chr10	25417303	25417303	T	G	intronic	GPR158	NA	NA	NA	rs956088	261	0	261	1	2.0866e-156
chr11	5222527	5222527	G	C	intergenic	AC104389.16;CoTC_ribozyme	dist=15219;dist=1921	NA	NA	rs7930833	263	0	261	1	2.0866e-156
chr12	8773415	8773415	T	C	exonic	RIMKLB	NA	synonymous SNV	RIMKLB:ENST00000619374.4:exon5:c.T792C:p.D264D,RIMKLB:ENST00000538135.5:exon6:c.T792C:p.D264D,RIMKLB:ENST00000357529.7:exon7:c.T792C:p.D264D	rs2969089	261	0	261	1	2.0866e-156
chr13	51818025	51818025	A	G	intronic	LINC00282	NA	NA	NA	rs9526796	261	0	261	1	2.0866e-156
chr17	2277477	2277477	T	C	intronic	SMG6	NA	NA	NA	rs72819572	262	0	261	0.9962	2.0866e-156
chrX	154835925	154835925	C	T	UTR3	F8	ENST00000330287.10:c.*1672G>A;ENST00000360256.8:c.*1672G>A	NA	NA	rs1050705	262	0	261	1	2.0866e-156
chr1	161959971	161959971	C	T	UTR3	ATF6	ENST00000367942.3:c.*1317C>T	NA	NA	rs2499855	624	234	386	0.6206	4.355e-156
chr4	17486441	17486441	T	C	UTR3	QDPR	ENST00000281243.9:c.*690A>G	NA	NA	rs1031326	578	200	378	0.654	5.439e-156
chr11	1017483	1017483	T	G	exonic	MUC6	NA	unknown	UNKNOWN	rs79986665	1477	997	461	0.3155	6.3032e-156
chr2	73829437	73829437	A	G	UTR5	STAMBP	ENST00000394073.5:c.-1420A>G;ENST00000394070.6:c.-1420A>G;ENST00000536064.1:c.-1420A>G	NA	NA	rs3813229	261	0	260	1	8.3305e-156
chr4	39351502	39351502	C	T	intronic	RFC1	NA	NA	NA	rs4975007	260	0	260	1	8.3305e-156
chr5	109050125	109050125	G	A	intronic	FER	NA	NA	NA	rs7725708	260	0	260	1	8.3305e-156
chr5	157394209	157394209	T	C	ncRNA_intronic	CTB-109A12.1	NA	NA	NA	rs3734034	262	0	260	1	8.3305e-156
chr6	7881078	7881078	A	G	UTR3	BMP6	ENST00000283147.6:c.*735A>G	NA	NA	rs1044104	260	0	260	1	8.3305e-156
chr6	90515198	90515198	A	T	UTR3	MAP3K7	ENST00000369325.7:c.*1451T>A;ENST00000369327.7:c.*1451T>A;ENST00000369329.7:c.*1303T>A;ENST00000369332.7:c.*1303T>A	NA	NA	rs157706	261	0	260	1	8.3305e-156
chr10	28847200	28847200	A	G	ncRNA_exonic	C10orf126	NA	NA	NA	rs813935	260	0	260	1	8.3305e-156
chr14	73698398	73698398	A	T	ncRNA_exonic	RP4-693M11.3	NA	NA	NA	rs4903140	260	0	260	1	8.3305e-156
chr16	7711527	7711527	C	T	UTR3	RBFOX1	ENST00000550418.5:c.*782C>T;ENST00000311745.9:c.*782C>T;ENST00000355637.8:c.*904C>T;ENST00000340209.8:c.*782C>T;ENST00000620507.4:c.*782C>T	NA	NA	rs9302854	260	0	260	1	8.3305e-156
chr7	87504050	87504050	T	C	UTR3	ABCB1	ENST00000622132.4:c.*193A>G;ENST00000265724.7:c.*193A>G;ENST00000543898.5:c.*193A>G	NA	NA	rs3842	565	187	374	0.6643	1.1765e-155
chr11	2616088	2616088	T	A	ncRNA_exonic	KCNQ1OT1	NA	NA	NA	rs2106465	841	425	414	0.4934	2.9142e-155
chr1	11840768	11840768	G	T	UTR3	CLCN6	ENST00000312413.10:c.*545G>T;ENST00000346436.10:c.*545G>T	NA	NA	rs198414	259	0	259	1	3.3258e-155
chr1	116960692	116960692	T	G	intronic	PTGFRN	NA	NA	NA	rs4659168	260	0	259	1	3.3258e-155
chr1	161502368	161502368	A	G	intergenic	RP11-122G18.10;FCGR2A	dist=31845;dist=3062	NA	NA	rs10800309	259	0	259	1	3.3258e-155
chr3	195790450	195790450	G	A	exonic	MUC4	NA	nonsynonymous SNV	MUC4:ENST00000475231.5:exon2:c.C1130T:p.T377I	rs1104760	260	0	259	1	3.3258e-155
chr4	17486910	17486910	C	T	UTR3	QDPR	ENST00000281243.9:c.*221G>A;ENST00000428702.6:c.*221G>A	NA	NA	rs1049582	259	0	259	1	3.3258e-155
chr4	184756964	184756964	C	G	UTR3	ACSL1	ENST00000454703.6:c.*161G>C;ENST00000622937.3:c.*161G>C;ENST00000515030.5:c.*161G>C;ENST00000281455.6:c.*161G>C;ENST00000507295.5:c.*161G>C	NA	NA	rs4862413	261	0	259	1	3.3258e-155
chr7	31815964	31815964	G	A	exonic	PDE1C	NA	synonymous SNV	PDE1C:ENST00000396182.6:exon15:c.C1773T:p.N591N,PDE1C:ENST00000396184.7:exon16:c.C1773T:p.N591N,PDE1C:ENST00000396193.5:exon16:c.C1953T:p.N651N	rs1860790	260	0	259	1	3.3258e-155
chr7	116797552	116797552	G	A	UTR3	MET	ENST00000397752.7:c.*1428G>A	NA	NA	rs1621	260	0	259	1	3.3258e-155
chr14	104949883	104949883	T	A	exonic	AHNAK2	NA	unknown	UNKNOWN	rs2819435	261	0	259	0.9923	3.3258e-155
chr15	25599004	25599004	T	G	intergenic	AC124997.1;ATP10A	dist=20213;dist=78269	NA	NA	rs2930581	259	0	259	1	3.3258e-155
chr21	21750281	21750281	A	G	ncRNA_intronic	LINC01425	NA	NA	NA	rs1735969	259	0	259	1	3.3258e-155
chr10	131967945	131967945	C	T	UTR3	BNIP3	ENST00000368636.8:c.*579G>A	NA	NA	rs6557	295	12	282	0.9592	3.3943e-155
chr1	174992850	174992850	C	T	UTR3	RABGAP1L	ENST00000489615.5:c.*2849C>T;ENST00000392064.6:c.*2849C>T	NA	NA	rs1801791	594	213	379	0.6402	5.3084e-155
chr1	14135651	14135651	G	A	intronic	KAZN	NA	NA	NA	rs4661474	617	234	383	0.6207	1.0625e-154
chr14	51968368	51968368	A	T	ncRNA_intronic	RP11-463J10.3	NA	NA	NA	rs8014838	296	12	281	0.959	1.3023e-154
chr1	225079264	225079264	C	G	exonic	DNAH14	NA	nonsynonymous SNV	DNAH14:ENST00000445597.6:exon14:c.C2284G:p.L762V,DNAH14:ENST00000439375.6:exon17:c.C2482G:p.L828V,DNAH14:ENST00000430092.5:exon18:c.C2482G:p.L828V	rs3105559	258	0	258	1	1.3278e-154
chr1	235548480	235548480	G	A	UTR3	GNG4	ENST00000391854.6:c.*3629C>T;ENST00000450593.5:c.*3629C>T	NA	NA	rs7524940	258	0	258	1	1.3278e-154
chr2	32222649	32222649	C	T	UTR3	SLC30A6	ENST00000357055.7:c.*1936C>T;ENST00000435660.5:c.*1936C>T;ENST00000282587.9:c.*1936C>T;ENST00000406369.2:c.*1936C>T	NA	NA	rs177083	259	0	258	1	1.3278e-154
chr4	5741782	5741782	C	T	exonic	EVC	NA	synonymous SNV	EVC:ENST00000509451.1:exon6:c.C769T:p.L257L	rs6446393	261	0	258	1	1.3278e-154
chr5	128258820	128258820	T	C	UTR3	FBN2	ENST00000262464.8:c.*635A>G;ENST00000619499.4:c.*635A>G;ENST00000508053.5:c.*635A>G	NA	NA	rs27858	258	0	258	1	1.3278e-154
chr7	5997349	5997349	G	C	exonic	PMS2	NA	synonymous SNV	PMS2:ENST00000441476.6:exon6:c.C462G:p.S154S,PMS2:ENST00000382321.5:exon7:c.C780G:p.S260S	rs1805319	260	0	258	1	1.3278e-154
chr7	44827105	44827105	A	G	UTR3	H2AFV	ENST00000222690.10:c.*3039T>C	NA	NA	rs2897	258	0	258	1	1.3278e-154
chr7	51016624	51016624	T	C	ncRNA_intronic	RP4-724E13.2	NA	NA	NA	rs1046964	258	0	258	1	1.3278e-154
chr11	27890099	27890099	C	T	intergenic	RP11-587D21.4;RP11-406D1.2	dist=12451;dist=88570	NA	NA	rs2726836	260	0	258	1	1.3278e-154
chr11	125089077	125089077	A	G	UTR3	SLC37A2	ENST00000403796.6:c.*943A>G;ENST00000308074.4:c.*988A>G	NA	NA	rs7111308	259	0	258	1	1.3278e-154
chr12	17731664	17731664	A	G	intergenic	Y_RNA;RERGL	dist=20618;dist=349205	NA	NA	rs11836365	259	0	258	1	1.3278e-154
chr13	22794367	22794367	C	T	intergenic	LINC00540;SNORD36	dist=517843;dist=8778	NA	NA	rs3904322	259	0	258	1	1.3278e-154
chr15	33866065	33866065	A	G	UTR3	RYR3	ENST00000634891.1:c.*839A>G;ENST00000415757.7:c.*839A>G;ENST00000389232.9:c.*839A>G;ENST00000622037.1:c.*839A>G	NA	NA	rs1044129	258	0	258	1	1.3278e-154
chr17	20241401	20241401	A	G	ncRNA_intronic	AC004702.2	NA	NA	NA	rs2703781	261	0	258	0.9923	1.3278e-154
chr19	21973783	21973783	G	T	exonic	ZNF208	NA	synonymous SNV	ZNF208:ENST00000609966.5:exon4:c.C1251A:p.V417V	rs1018912	260	0	258	1	1.3278e-154
chr1	152308752	152308752	C	G	exonic	FLG	NA	nonsynonymous SNV	FLG:ENST00000368799.1:exon3:c.G6134C:p.S2045T	rs7546186	1186	740	444	0.375	2.4362e-154
chr11	1191527	1191527	C	T	exonic	MUC5AC	NA	nonsynonymous SNV	MUC5AC:ENST00000621226.2:exon31:c.C13382T:p.P4461L	NA	267	2	263	0.9925	2.9165e-154
chr2	185805377	185805377	A	C	exonic	FSIP2	NA	unknown	UNKNOWN	rs7576532	257	0	257	1	5.3007e-154
chr2	189763150	189763150	T	G	ncRNA_intronic	OSGEPL1-AS1	NA	NA	NA	rs1225116	258	0	257	1	5.3007e-154
chr4	48997946	48997946	C	T	intronic	CWH43	NA	NA	NA	rs1350122	258	0	257	1	5.3007e-154
chr5	53108482	53108482	C	T	intronic	MOCS2	NA	NA	NA	rs153602	258	0	257	1	5.3007e-154
chr5	137619172	137619172	A	G	UTR3	KLHL3	ENST00000506491.5:c.*2926T>C;ENST00000508657.5:c.*2926T>C;ENST00000309755.8:c.*2926T>C	NA	NA	rs3813315	260	0	257	0.9961	5.3007e-154
chr5	159315006	159315006	G	T	ncRNA_intronic	AC008697.1	NA	NA	NA	rs1368439	257	0	257	1	5.3007e-154
chr13	86025825	86025825	C	T	intergenic	SLITRK6;RP11-30L8.1	dist=226337;dist=34988	NA	NA	rs7988275	259	0	257	1	5.3007e-154
chr18	21573533	21573533	C	T	exonic	ESCO1	NA	unknown	UNKNOWN	rs973730	258	0	257	1	5.3007e-154
chr22	28734024	28734024	T	C	intronic	CHEK2	NA	NA	NA	rs738722	259	0	257	1	5.3007e-154
chr1	6100816	6100816	A	G	UTR3	KCNAB2	ENST00000378097.5:c.*2242A>G;ENST00000341524.5:c.*2242A>G;ENST00000352527.5:c.*2242A>G;ENST00000164247.5:c.*2242A>G;ENST00000378083.7:c.*2242A>G	NA	NA	rs1056860	261	1	260	0.9962	5.467e-154
chr7	100958079	100958079	T	C	exonic	MUC3A	NA	synonymous SNV	MUC3A:ENST00000483366.5:exon2:c.T6300C:p.T2100T	NA	1703	966	454	0.268	8.6742e-154
chr1	152307789	152307789	C	G	exonic	FLG	NA	nonsynonymous SNV	FLG:ENST00000368799.1:exon3:c.G7097C:p.S2366T	rs71625202	829	416	409	0.4952	1.3827e-153
chr1	154703932	154703932	A	T	UTR3	KCNN3	ENST00000271915.8:c.*4044T>A;ENST00000618040.4:c.*4044T>A	NA	NA	rs1395565	564	193	371	0.6578	1.6824e-153
chr1	186344117	186344117	A	G	intronic	TPR	NA	NA	NA	rs2950829	258	0	256	1	2.1162e-153
chr2	86210775	86210775	C	T	UTR3	MRPL35	ENST00000605125.5:c.*241C>T;ENST00000337109.8:c.*107C>T	NA	NA	rs13353	259	0	256	1	2.1162e-153
chr4	747954	747954	T	C	intronic	PCGF3	NA	NA	NA	rs7376288	257	0	256	1	2.1162e-153
chr9	104773583	104773583	C	G	UTR3	NIPSNAP3B	ENST00000374762.3:c.*510C>G	NA	NA	rs2482429	257	0	256	1	2.1162e-153
chr11	27890331	27890331	T	C	intergenic	RP11-587D21.4;RP11-406D1.2	dist=12683;dist=88338	NA	NA	rs1826330	257	0	256	1	2.1162e-153
chr11	31788750	31788750	T	A	UTR3	ELP4;PAX6	ENST00000640961.1:c.*5226T>A;ENST00000606377.6:c.*1184A>T;ENST00000640368.1:c.*1184A>T;ENST00000638914.1:c.*1184A>T;ENST00000419022.6:c.*1184A>T	NA	NA	rs1506	257	0	256	1	2.1162e-153
chr12	9752962	9752962	G	A	UTR3	CD69	ENST00000228434.7:c.*519C>T	NA	NA	rs704223	256	0	256	1	2.1162e-153
chr21	44646847	44646847	C	T	exonic	KRTAP10-11	NA	nonsynonymous SNV	KRTAP10-11:ENST00000334670.9:exon1:c.C389T:p.S130F	rs4818952	258	0	256	1	2.1162e-153
chr22	21097948	21097948	T	C	intergenic	LRRC74B;KB-1592A4.15	dist=37420;dist=16659	NA	NA	rs1210606	256	0	256	1	2.1162e-153
chr1	170552509	170552509	T	G	UTR3	GORAB	ENST00000367763.7:c.*47T>G	NA	NA	rs7552922	551	181	367	0.6673	4.569e-153
chr1	109275908	109275908	C	T	downstream	CELSR2	dist=158	NA	NA	rs646776	255	0	255	1	8.4481e-153
chr1	151873093	151873093	A	G	downstream	THEM4	dist=491	NA	NA	rs2338200	257	0	255	1	8.4481e-153
chr4	1224118	1224118	A	G	intronic	CTBP1	NA	NA	NA	rs1732117	256	0	255	1	8.4481e-153
chr4	89245806	89245806	G	A	UTR3	GPRIN3	ENST00000609438.1:c.*1974C>T;ENST00000333209.4:c.*1974C>T	NA	NA	rs6838748	257	0	255	1	8.4481e-153
chr5	112845879	112845879	G	A	UTR3	APC	ENST00000257430.8:c.*1753G>A;ENST00000508376.6:c.*1753G>A	NA	NA	rs397768	259	0	255	1	8.4481e-153
chr6	31356809	31356809	C	T	exonic	HLA-B	NA	synonymous SNV	HLA-B:ENST00000639848.1:exon2:c.G222A:p.P74P	rs1050556	255	0	255	1	8.4481e-153
chr6	123366143	123366143	A	C	exonic	TRDN	NA	unknown	UNKNOWN	rs2873479	256	0	255	1	8.4481e-153
chr8	103331594	103331594	A	G	UTR3	FZD6	ENST00000522566.5:c.*85A>G;ENST00000358755.4:c.*85A>G;ENST00000523739.5:c.*85A>G	NA	NA	rs2934725	255	0	255	1	8.4481e-153
chr12	25209618	25209618	A	C	UTR3	ETFRF1;KRAS	ENST00000553788.5:c.*355A>C;ENST00000311936.7:c.*177T>G;ENST00000557334.5:c.*177T>G;ENST00000256078.8:c.*298T>G	NA	NA	rs712	257	0	255	1	8.4481e-153
chr13	85769399	85769399	T	A	intergenic	LINC00351;SLITRK6	dist=224829;dist=23391	NA	NA	rs666909	258	0	255	1	8.4481e-153
chr19	54735444	54735444	T	A	ncRNA_intronic	CTB-61M7.1	NA	NA	NA	rs62132701	257	0	255	1	8.4481e-153
chrX	84934807	84934807	A	G	intergenic	HDX;APOOL	dist=432354;dist=69019	NA	NA	rs6623210	256	0	255	1	8.4481e-153
chr7	47929330	47929330	C	A	exonic	PKD1L1	NA	nonsynonymous SNV	PKD1L1:ENST00000289672.6:exon7:c.G934T:p.V312F	rs2686817	625	242	380	0.61	1.4838e-152
chr3	195785122	195785122	A	G	exonic	MUC4	NA	nonsynonymous SNV	MUC4:ENST00000475231.5:exon2:c.T6458C:p.V2153A	rs3107749	1774	1303	462	0.2615	1.6632e-152
chr1	116969570	116969570	A	G	intronic	PTGFRN	NA	NA	NA	rs12744581	577	202	371	0.6475	1.846e-152
chr7	88206154	88206154	G	A	UTR3	SRI	ENST00000265729.6:c.*324C>T;ENST00000419179.5:c.*324C>T	NA	NA	rs1063964	539	175	364	0.6753	2.1226e-152
chr2	201163294	201163294	T	G	UTR3	CFLAR	ENST00000457277.5:c.*214T>G	NA	NA	rs115699540	802	398	404	0.5037	2.2551e-152
chr16	160327	160327	C	T	intergenic	HBZ;HBM	dist=5824;dist=5651	NA	NA	rs62030341	272	5	266	0.9815	2.6094e-152
chr1	152308828	152308828	A	C	exonic	FLG	NA	nonsynonymous SNV	FLG:ENST00000368799.1:exon3:c.T6058G:p.S2020A	rs7512857	1238	783	441	0.3591	3.2838e-152
chr1	31327021	31327021	A	C	intronic	ZCCHC17	NA	NA	NA	rs756352	254	0	254	1	3.3726e-152
chr1	46635343	46635343	C	A	UTR3	ATPAF1	ENST00000576409.5:c.*433G>T;ENST00000542495.5:c.*433G>T;ENST00000371937.8:c.*433G>T;ENST00000574428.5:c.*433G>T	NA	NA	rs724309	255	0	254	1	3.3726e-152
chr1	119790710	119790710	C	T	intergenic	HMGCS2;REG4	dist=21805;dist=3308	NA	NA	rs935058	254	0	254	1	3.3726e-152
chr1	223644243	223644243	T	C	intronic	CAPN8	NA	NA	NA	rs10495211	255	0	254	1	3.3726e-152
chr2	31628605	31628605	A	G	intergenic	SRD5A2;LINC01946	dist=47538;dist=165218	NA	NA	rs546935	255	0	254	0.9961	3.3726e-152
chr2	60493111	60493111	C	T	intronic	BCL11A	NA	NA	NA	rs11886868	256	0	254	1	3.3726e-152
chr2	224470456	224470456	G	A	ncRNA_intronic	RP11-92F20.1	NA	NA	NA	rs4234054	256	0	254	1	3.3726e-152
chr3	45756293	45756293	A	G	UTR3	SLC6A20	ENST00000353278.8:c.*2685T>C;ENST00000358525.8:c.*2685T>C;ENST00000456124.6:c.*665T>C	NA	NA	rs2742388	254	0	254	1	3.3726e-152
chr3	146193946	146193946	A	G	UTR3	PLSCR4	ENST00000354952.6:c.*465T>C;ENST00000383083.6:c.*465T>C;ENST00000433593.6:c.*465T>C	NA	NA	rs9985294	254	0	254	1	3.3726e-152
chr4	15688610	15688610	C	A	exonic	FAM200B	NA	nonsynonymous SNV	FAM200B:ENST00000622362.1:exon2:c.C1633A:p.H545N	rs6449160	256	0	254	1	3.3726e-152
chr4	112275750	112275750	T	C	UTR3	TIFA	ENST00000361717.3:c.*2112A>G	NA	NA	rs3202899	257	0	254	0.9961	3.3726e-152
chr4	129109489	129109489	C	T	exonic	C4orf33	NA	nonsynonymous SNV	C4orf33:ENST00000281146.9:exon5:c.C311T:p.S104L,C4orf33:ENST00000502887.5:exon5:c.C311T:p.S104L	rs2271570	254	0	254	1	3.3726e-152
chr5	174730759	174730759	G	C	UTR3	MSX2	ENST00000239243.6:c.*1176G>C	NA	NA	rs2890849	255	0	254	1	3.3726e-152
chr6	31271845	31271845	C	A	exonic	HLA-C	NA	nonsynonymous SNV	HLA-C:ENST00000376228.9:exon2:c.G97T:p.D33Y,HLA-C:ENST00000383329.7:exon2:c.G97T:p.D33Y	rs9264668	255	0	254	1	3.3726e-152
chr6	32659869	32659869	A	G	UTR3	HLA-DQB1	ENST00000399082.7:c.*367T>C;ENST00000399079.7:c.*367T>C;ENST00000374943.8:c.*367T>C;ENST00000434651.6:c.*367T>C;ENST00000399084.5:c.*367T>C	NA	NA	rs9273445	257	0	254	1	3.3726e-152
chr6	135210313	135210313	C	G	intronic	MYB	NA	NA	NA	rs210950	255	0	254	1	3.3726e-152
chr6	157088496	157088496	C	T	intronic	ARID1B	NA	NA	NA	rs6906185	255	0	254	1	3.3726e-152
chr8	142910802	142910802	A	G	UTR3	CYP11B2	ENST00000323110.2:c.*1178T>C	NA	NA	rs3802228	254	0	254	1	3.3726e-152
chr10	63214777	63214777	A	T	exonic	JMJD1C	NA	nonsynonymous SNV	JMJD1C:ENST00000639129.1:exon5:c.T844A:p.S282T,JMJD1C:ENST00000542921.5:exon7:c.T844A:p.S282T	rs10761725	255	0	254	1	3.3726e-152
chr11	64268255	64268255	T	C	intronic	PLCB3	NA	NA	NA	rs621816	255	0	254	1	3.3726e-152
chr11	74000432	74000432	A	G	UTR3	UCP3	ENST00000314032.8:c.*980T>C	NA	NA	rs15763	260	0	254	0.9961	3.3726e-152
chr14	22773619	22773619	T	C	exonic	SLC7A7	NA	synonymous SNV	SLC7A7:ENST00000554517.5:exon9:c.A729G:p.K243K,SLC7A7:ENST00000397529.6:exon10:c.A1527G:p.K509K,SLC7A7:ENST00000397532.7:exon10:c.A1527G:p.K509K,SLC7A7:ENST00000285850.11:exon11:c.A1527G:p.K509K,SLC7A7:ENST00000397528.8:exon11:c.A1527G:p.K509K,SLC7A7:ENST00000555702.5:exon11:c.A1527G:p.K509K	rs1061040	254	0	254	1	3.3726e-152
chr17	2299731	2299731	T	G	exonic	SMG6	NA	unknown	UNKNOWN	rs1885987	255	0	254	1	3.3726e-152
chr21	45170038	45170038	G	A	intronic	ADARB1	NA	NA	NA	rs446158	254	0	254	1	3.3726e-152
chr4	5741785	5741785	T	C	exonic	EVC	NA	nonsynonymous SNV	EVC:ENST00000509451.1:exon6:c.T772C:p.Y258H	rs6414624	258	1	257	0.9961	3.4389e-152
chr22	28691830	28691830	G	A	intronic	CHEK2	NA	NA	NA	rs3859887	273	6	267	0.978	7.8934e-152
chr7	73007506	73007506	G	A	intergenic	Y_RNA;Y_RNA	dist=24045;dist=3638	NA	NA	NA	513	155	357	0.6973	9.0328e-152
chr1	119790712	119790712	A	T	intergenic	HMGCS2;REG4	dist=21807;dist=3306	NA	NA	rs935057	254	0	253	1	1.3464e-151
chr1	228321726	228321726	A	G	exonic	OBSCN	NA	nonsynonymous SNV	OBSCN:ENST00000636875.1:exon54:c.A14885G:p.D4962G,OBSCN:ENST00000422127.5:exon55:c.A14885G:p.D4962G,OBSCN:ENST00000366707.9:exon65:c.A17756G:p.D5919G,OBSCN:ENST00000570156.6:exon66:c.A17756G:p.D5919G	rs373610	253	0	253	1	1.3464e-151
chr2	137214280	137214280	C	T	intronic	THSD7B	NA	NA	NA	rs6430691	254	0	253	1	1.3464e-151
chr3	93873725	93873725	T	G	UTR3	PROS1	ENST00000394236.7:c.*520A>C;ENST00000407433.5:c.*520A>C	NA	NA	rs9681204	254	0	253	1	1.3464e-151
chr3	172444327	172444327	G	T	downstream	GHSR	dist=806	NA	NA	rs565105	253	0	253	1	1.3464e-151
chr4	17486911	17486911	A	G	UTR3	QDPR	ENST00000281243.9:c.*220T>C;ENST00000428702.6:c.*220T>C	NA	NA	rs1049581	255	0	253	1	1.3464e-151
chr6	31810495	31810495	G	A	exonic	HSPA1L	NA	unknown	UNKNOWN	rs2227956	255	0	253	1	1.3464e-151
chr7	16090018	16090018	T	C	UTR3	ISPD	ENST00000407010.6:c.*1677A>G	NA	NA	rs1528136	255	0	253	0.9961	1.3464e-151
chr9	17796950	17796950	G	C	UTR3	SH3GL2	ENST00000380607.4:c.*1207G>C	NA	NA	rs9407885	254	0	253	1	1.3464e-151
chr11	5057651	5057651	A	G	downstream	OR52E2	dist=999	NA	NA	rs1455970	255	0	253	1	1.3464e-151
chr12	910778	910778	G	A	UTR3	WNK1	ENST00000535572.5:c.*1986G>A;ENST00000530271.6:c.*1986G>A;ENST00000315939.10:c.*1986G>A;ENST00000340908.8:c.*1986G>A;ENST00000537687.5:c.*1986G>A	NA	NA	rs2023944	256	0	253	1	1.3464e-151
chr21	29542686	29542686	A	G	intronic	GRIK1	NA	NA	NA	rs738772	258	0	253	1	1.3464e-151
chr13	110378231	110378231	A	G	intronic	COL4A2	NA	NA	NA	rs7319311	258	1	256	0.9961	1.3676e-151
chr16	64988211	64988211	C	T	exonic	CDH11	NA	synonymous SNV	CDH11:ENST00000566827.5:exon6:c.G567A:p.S189S,CDH11:ENST00000394156.7:exon7:c.G945A:p.S315S	rs28216	258	1	256	0.9961	1.3676e-151
chr2	233772898	233772898	G	C	UTR3	UGT1A1;UGT1A10;UGT1A3;UGT1A4;UGT1A5;UGT1A6;UGT1A7;UGT1A8;UGT1A9	ENST00000305208.9:c.*339G>C;ENST00000344644.9:c.*339G>C;ENST00000482026.5:c.*339G>C;ENST00000373409.7:c.*339G>C;ENST00000373414.3:c.*339G>C;ENST00000305139.10:c.*339G>C;ENST00000373426.3:c.*339G>C;ENST00000373450.4:c.*339G>C;ENST00000354728.4:c.*339G>C	NA	NA	rs1042640	252	0	252	1	5.3749e-151
chr4	2088325	2088325	A	T	intronic	POLN	NA	NA	NA	rs558171	254	0	252	1	5.3749e-151
chr4	2820562	2820562	C	A	intronic	SH3BP2	NA	NA	NA	rs2239727	255	0	252	0.9921	5.3749e-151
chr4	99523527	99523527	T	C	intronic	C4orf17	NA	NA	NA	rs13126513	252	0	252	1	5.3749e-151
chr5	25911228	25911228	T	C	intergenic	CTD-2026A21.1;RNU4-43P	dist=194513;dist=101661	NA	NA	rs6862624	252	0	252	1	5.3749e-151
chr7	38505857	38505857	T	A	intronic	AMPH	NA	NA	NA	rs10233620	252	0	252	1	5.3749e-151
chr7	73681040	73681040	G	A	UTR3	DNAJC30	ENST00000395176.2:c.*1703C>T	NA	NA	rs1056750	253	0	252	1	5.3749e-151
chr8	30751459	30751459	C	T	exonic	UBXN8	NA	nonsynonymous SNV	UBXN8:ENST00000341403.9:exon2:c.C152T:p.T51I,UBXN8:ENST00000620074.4:exon3:c.C272T:p.T91I	rs2911690	252	0	252	1	5.3749e-151
chr9	69073302	69073302	T	C	UTR3	FXN	ENST00000377270.7:c.*540T>C	NA	NA	rs4744806	253	0	252	1	5.3749e-151
chr9	69078861	69078861	C	T	intronic	FXN	NA	NA	NA	rs1045632	252	0	252	1	5.3749e-151
chr10	42594517	42594517	G	A	exonic	ZNF33B	NA	nonsynonymous SNV	ZNF33B:ENST00000613419.4:exon4:c.C433T:p.R145C	rs210280	252	0	252	1	5.3749e-151
chr12	70745884	70745884	T	C	exonic	PTPRR	NA	nonsynonymous SNV	PTPRR:ENST00000440835.6:exon2:c.A206G:p.K69R,PTPRR:ENST00000378778.5:exon3:c.A323G:p.K108R,PTPRR:ENST00000549308.5:exon3:c.A206G:p.K69R,PTPRR:ENST00000342084.8:exon5:c.A605G:p.K202R	rs3803036	255	0	252	1	5.3749e-151
chr13	77901178	77901178	T	C	exonic	EDNRB	NA	synonymous SNV	EDNRB:ENST00000626030.1:exon4:c.A831G:p.L277L,EDNRB:ENST00000377211.8:exon5:c.A1101G:p.L367L	rs5351	254	0	252	0.996	5.3749e-151
chr13	106191458	106191458	T	G	intergenic	RNA5SP38;LINC00460	dist=35968;dist=185105	NA	NA	rs10492650	252	0	252	1	5.3749e-151
chr13	110721021	110721021	G	C	UTR3	ING1	ENST00000333219.8:c.*1089G>C;ENST00000375774.3:c.*1089G>C	NA	NA	rs1061386	253	0	252	1	5.3749e-151
chr14	67746854	67746854	C	T	UTR3	ZFYVE26	ENST00000347230.8:c.*1582G>A	NA	NA	rs8017209	252	0	252	1	5.3749e-151
chr18	26534842	26534842	G	T	intronic	KCTD1	NA	NA	NA	rs7242518	254	0	252	1	5.3749e-151
chr1	115696645	115696645	C	T	UTR3	VANGL1	ENST00000355485.6:c.*5266C>T;ENST00000369510.8:c.*5266C>T	NA	NA	rs17034230	563	196	366	0.6501	8.7223e-151
chr1	65593118	65593118	A	G	intronic	LEPR	NA	NA	NA	rs4655537	251	0	251	1	2.1457e-150
chr1	117027507	117027507	A	G	ncRNA_intronic	RP11-27K13.3	NA	NA	NA	rs2764876	252	0	251	1	2.1457e-150
chr1	117067991	117067991	A	G	intronic	TTF2	NA	NA	NA	rs2801940	252	0	251	0.996	2.1457e-150
chr1	155899193	155899193	T	C	UTR3	RIT1	ENST00000368323.7:c.*1195A>G	NA	NA	rs1055184	251	0	251	1	2.1457e-150
chr1	223644291	223644291	A	C	intronic	CAPN8	NA	NA	NA	rs11583147	253	0	251	1	2.1457e-150
chr2	33511790	33511790	G	A	UTR5	RASGRP3	ENST00000402538.7:c.-3347G>A;ENST00000403687.7:c.-3347G>A	NA	NA	rs6543720	255	0	251	0.996	2.1457e-150
chr6	117560442	117560442	A	T	UTR3	GOPC	ENST00000368498.6:c.*2812T>A;ENST00000052569.10:c.*2812T>A;ENST00000535237.2:c.*2812T>A	NA	NA	rs1759	251	0	251	1	2.1457e-150
chr10	23139557	23139557	A	G	intergenic	MSRB2;SNORA40	dist=17544;dist=27428	NA	NA	rs6482256	252	0	251	1	2.1457e-150
chr11	118488446	118488446	G	A	intronic	KMT2A	NA	NA	NA	rs572126	256	0	251	1	2.1457e-150
chr12	9753094	9753094	A	G	UTR3	CD69	ENST00000228434.7:c.*387T>C	NA	NA	rs11052877	251	0	251	1	2.1457e-150
chr15	91300003	91300003	G	A	UTR3	SV2B	ENST00000394232.5:c.*7451G>A;ENST00000330276.4:c.*7451G>A	NA	NA	rs8032476	252	0	251	1	2.1457e-150
chr16	17102576	17102576	G	C	UTR3	XYLT1	ENST00000261381.6:c.*6119C>G	NA	NA	rs1045885	253	0	251	1	2.1457e-150
chr17	64957793	64957793	A	G	intergenic	RP11-583F2.7;GNA13	dist=3616;dist=52922	NA	NA	rs7224223	253	0	251	1	2.1457e-150
chr20	188087	188087	T	A	exonic	DEFB128	NA	nonsynonymous SNV	DEFB128:ENST00000334391.4:exon2:c.A81T:p.K27N	rs4813043	251	0	251	1	2.1457e-150
chr22	28692135	28692135	T	C	intronic	CHEK2	NA	NA	NA	rs5762746	255	0	251	0.9921	2.1457e-150
chr3	195515729	195515729	T	C	UTR3	PPP1R2	ENST00000618156.4:c.*1167A>G	NA	NA	rs2246343	256	1	254	0.9961	2.1627e-150
chr4	52021860	52021860	A	C	UTR3	SGCB	ENST00000381431.9:c.*2097T>G	NA	NA	rs170424	255	1	254	0.9961	2.1627e-150
chr7	74056452	74056452	C	T	intronic	ELN	NA	NA	NA	rs2856728	259	1	254	0.9961	2.1627e-150
chr11	112084759	112084759	G	A	UTR3	C11orf57	ENST00000532163.5:c.*1787G>A;ENST00000280352.13:c.*1787G>A;ENST00000393047.7:c.*1787G>A	NA	NA	rs544184	255	1	254	0.9961	2.1627e-150
chr1	97078208	97078208	C	T	UTR3	DPYD	ENST00000370192.7:c.*768G>A	NA	NA	rs291592	578	207	367	0.6383	4.9484e-150
chr1	116952198	116952198	T	C	intronic	PTGFRN	NA	NA	NA	rs4128518	251	0	250	1	8.5657e-150
chr1	179551119	179551119	C	G	UTR3	NPHS2	ENST00000367615.8:c.*54G>C;ENST00000367616.4:c.*54G>C	NA	NA	rs1410591	252	0	250	1	8.5657e-150
chr4	129109497	129109497	A	G	exonic	C4orf33	NA	nonsynonymous SNV	C4orf33:ENST00000281146.9:exon5:c.A319G:p.M107V,C4orf33:ENST00000502887.5:exon5:c.A319G:p.M107V	rs337277	250	0	250	1	8.5657e-150
chr7	74327507	74327507	A	C	intronic	CLIP2	NA	NA	NA	rs476789	251	0	250	1	8.5657e-150
chr7	151046954	151046954	A	G	UTR3	ABCB8	ENST00000542328.5:c.*1605A>G;ENST00000358849.8:c.*1605A>G	NA	NA	rs6979693	251	0	250	1	8.5657e-150
chr9	77423276	77423276	T	C	UTR3	GNA14	ENST00000341700.6:c.*703A>G	NA	NA	rs1162598	251	0	250	1	8.5657e-150
chr13	23333895	23333895	A	G	exonic	SACS	NA	synonymous SNV	SACS:ENST00000402364.1:exon8:c.T7731C:p.A2577A	rs2737700	251	0	250	1	8.5657e-150
chr13	38687920	38687920	G	A	exonic	FREM2	NA	unknown	UNKNOWN	rs1868464	251	0	250	0.996	8.5657e-150
chr18	50805154	50805154	G	A	exonic	MRO	NA	synonymous SNV	MRO:ENST00000431965.6:exon4:c.C471T:p.D157D,MRO:ENST00000436348.6:exon4:c.C471T:p.D157D,MRO:ENST00000588444.5:exon4:c.C429T:p.D143D,MRO:ENST00000256425.6:exon5:c.C429T:p.D143D,MRO:ENST00000610511.4:exon5:c.C429T:p.D143D,MRO:ENST00000428869.6:exon6:c.C429T:p.D143D	rs2586776	250	0	250	1	8.5657e-150
chr11	2614567	2614567	T	G	ncRNA_exonic	KCNQ1OT1	NA	NA	NA	rs2106467	803	401	398	0.4981	1.1568e-149
chr2	97185332	97185332	A	G	exonic	ANKRD36	NA	unknown	UNKNOWN	rs11164115	291	14	275	0.9516	1.4166e-149
chr10	38956594	38956594	G	A	intergenic	RP11-291L22.4;NONE	dist=490418;dist=NONE	NA	NA	rs3861051	410	82	325	0.7985	1.7095e-149
chr1	228256864	228256864	T	A	exonic	OBSCN	NA	nonsynonymous SNV	OBSCN:ENST00000636875.1:exon14:c.T4523A:p.V1508D,OBSCN:ENST00000366707.9:exon15:c.T4799A:p.V1600D,OBSCN:ENST00000422127.5:exon15:c.T4523A:p.V1508D,OBSCN:ENST00000570156.6:exon16:c.T4799A:p.V1600D	rs7532342	260	2	255	0.9884	1.771e-149
chr1	218276891	218276891	A	T	intergenic	RNU1-141P;RRP15	dist=146939;dist=8396	NA	NA	rs11582442	249	0	249	1	3.4194e-149
chr4	87171928	87171928	A	C	intronic	KLHL8	NA	NA	NA	rs6419118	250	0	249	0.996	3.4194e-149
chr5	51394261	51394261	A	T	UTR3	ISL1	ENST00000230658.11:c.*651A>T	NA	NA	rs1017	250	0	249	1	3.4194e-149
chr6	31271374	31271374	A	C	intronic	HLA-B;HLA-C	NA	NA	NA	rs67420880	250	0	249	1	3.4194e-149
chr6	31356423	31356423	G	C	exonic	HLA-B	NA	nonsynonymous SNV	HLA-B:ENST00000639848.1:exon3:c.C363G:p.S121R	rs1140412	250	0	249	1	3.4194e-149
chr15	27971711	27971711	C	T	intronic	OCA2	NA	NA	NA	rs1448488	249	0	249	1	3.4194e-149
chr15	99706731	99706731	T	C	exonic	MEF2A	NA	synonymous SNV	MEF2A:ENST00000449277.6:exon7:c.T657C:p.N219N,MEF2A:ENST00000338042.10:exon8:c.T861C:p.N287N,MEF2A:ENST00000558812.5:exon8:c.T681C:p.N227N,MEF2A:ENST00000354410.9:exon9:c.T867C:p.N289N,MEF2A:ENST00000557785.5:exon9:c.T861C:p.N287N,MEF2A:ENST00000557942.5:exon10:c.T885C:p.N295N	rs325408	249	0	249	1	3.4194e-149
chr17	10639901	10639901	A	G	intronic	MYH3	NA	NA	NA	rs2285470	250	0	249	1	3.4194e-149
chr17	19677696	19677696	A	G	downstream	ALDH3A2;SLC47A2	dist=592	NA	NA	rs3760489	249	0	249	1	3.4194e-149
chr17	66786963	66786963	G	A	exonic	PRKCA	NA	unknown	UNKNOWN	rs6504459	249	0	249	1	3.4194e-149
chr19	37886924	37886924	T	C	exonic	WDR87	NA	synonymous SNV	WDR87:ENST00000303868.5:exon6:c.A6630G:p.K2210K,WDR87:ENST00000447313.6:exon6:c.A6747G:p.K2249K	rs7253969	251	0	249	0.996	3.4194e-149
chr1	116945262	116945262	G	A	intronic	PTGFRN	NA	NA	NA	rs10923173	254	1	252	0.996	3.4198e-149
chr6	31356300	31356300	C	G	exonic	HLA-B	NA	synonymous SNV	HLA-B:ENST00000639848.1:exon3:c.G486C:p.T162T	rs709053	320	29	290	0.9091	4.8046e-149
chr3	195782558	195782558	A	G	exonic	MUC4	NA	nonsynonymous SNV	MUC4:ENST00000475231.5:exon2:c.T9022C:p.S3008P	rs28542401	676	290	381	0.5678	4.992e-149
chr1	75160735	75160735	A	T	intronic	LHX8	NA	NA	NA	rs2462955	256	2	254	0.9922	7.0157e-149
chr11	70470286	70470286	A	G	UTR3	SHANK2	ENST00000449833.6:c.*2583T>C;ENST00000409161.5:c.*2583T>C;ENST00000338508.8:c.*2583T>C;ENST00000601538.5:c.*2583T>C	NA	NA	rs55678639	253	1	251	0.9921	1.3599e-148
chr1	37960223	37960223	T	C	intronic	SF3A3	NA	NA	NA	rs28675056	252	0	248	1	1.365e-148
chr1	228243394	228243394	A	G	exonic	OBSCN	NA	synonymous SNV	OBSCN:ENST00000636875.1:exon9:c.A3141G:p.T1047T,OBSCN:ENST00000366707.9:exon10:c.A3417G:p.T1139T,OBSCN:ENST00000422127.5:exon10:c.A3141G:p.T1047T,OBSCN:ENST00000570156.6:exon11:c.A3417G:p.T1139T	rs1771455	248	0	248	1	1.365e-148
chr3	49163259	49163259	T	A	exonic	CCDC71	NA	unknown	UNKNOWN	rs4955419	248	0	248	1	1.365e-148
chr3	119818506	119818506	T	C	downstream	NR1I2	dist=21	NA	NA	rs2461826	249	0	248	1	1.365e-148
chr3	193696692	193696692	C	T	UTR3	OPA1	ENST00000361150.6:c.*2092C>T;ENST00000361510.6:c.*2092C>T;ENST00000361715.6:c.*2092C>T;ENST00000361828.6:c.*2092C>T;ENST00000361908.7:c.*2092C>T;ENST00000392438.7:c.*2092C>T	NA	NA	rs1056390	248	0	248	1	1.365e-148
chr4	2685794	2685794	T	C	intronic	FAM193A	NA	NA	NA	rs231704	248	0	248	1	1.365e-148
chr4	27534703	27534703	C	T	intergenic	RP11-415C15.2;AC007106.1	dist=252478;dist=433020	NA	NA	rs9790665	249	0	248	0.996	1.365e-148
chr4	87212811	87212811	G	A	intronic	KLHL8	NA	NA	NA	rs6531957	249	0	248	0.996	1.365e-148
chr5	66351622	66351622	G	A	intergenic	RP11-305P14.1;RP11-5P22.3	dist=28678;dist=155922	NA	NA	rs2077683	250	0	248	1	1.365e-148
chr5	127459554	127459554	C	A	UTR3	MEGF10	ENST00000503335.6:c.*2236C>A;ENST00000274473.6:c.*2236C>A	NA	NA	rs3756722	249	0	248	1	1.365e-148
chr6	119178401	119178401	G	C	UTR3	MAN1A1	ENST00000368468.3:c.*1418C>G	NA	NA	rs1046226	250	0	248	1	1.365e-148
chr8	31930729	31930729	A	C	intronic	NRG1	NA	NA	NA	rs967205	249	0	248	1	1.365e-148
chr11	117286662	117286662	A	G	UTR3	BACE1	ENST00000313005.10:c.*2904T>C;ENST00000392937.10:c.*2904T>C	NA	NA	rs649555	248	0	248	1	1.365e-148
chr17	31622748	31622748	A	T	ncRNA_intronic	RP1-41C23.1	NA	NA	NA	rs414383	250	0	248	1	1.365e-148
chr6	29943451	29943451	A	T	exonic	HLA-A	NA	nonsynonymous SNV	HLA-A:ENST00000376802.2:exon3:c.A527T:p.E176V,HLA-A:ENST00000376806.9:exon3:c.A527T:p.E176V,HLA-A:ENST00000638375.1:exon3:c.A527T:p.E176V,HLA-A:ENST00000396634.5:exon5:c.A527T:p.E176V	rs9256983	290	11	269	0.9607	2.0612e-148
chr1	1534219	1534219	G	C	UTR3	ATAD3A	ENST00000378756.7:c.*147G>C;ENST00000378755.9:c.*147G>C;ENST00000536055.5:c.*147G>C	NA	NA	rs3128343	275	6	261	0.9775	2.8031e-148
chr4	1395368	1395368	T	C	exonic	CRIPAK	NA	unknown	UNKNOWN	rs71614972	518	163	352	0.6822	3.1945e-148
chr7	13982897	13982897	A	G	intronic	ETV1	NA	NA	NA	rs7790991	544	186	358	0.6581	3.5985e-148
chr16	115772	115772	A	C	intronic	NPRL3	NA	NA	NA	rs2077089	264	5	259	0.9811	3.7076e-148
chr7	80676955	80676955	G	A	UTR3	CD36	ENST00000447544.6:c.*572G>A	NA	NA	rs7755	607	236	369	0.6099	4.6052e-148
chr6	32659858	32659858	T	G	UTR3	HLA-DQB1	ENST00000399082.7:c.*378A>C;ENST00000399079.7:c.*378A>C;ENST00000374943.8:c.*378A>C;ENST00000434651.6:c.*378A>C;ENST00000399084.5:c.*378A>C	NA	NA	rs9273444	253	1	250	0.9921	5.4072e-148
chr4	148435364	148435364	A	G	exonic	NR3C2	NA	synonymous SNV	NR3C2:ENST00000511528.1:exon1:c.T1497C:p.D499D,NR3C2:ENST00000344721.8:exon2:c.T1497C:p.D499D,NR3C2:ENST00000512865.5:exon2:c.T1497C:p.D499D,NR3C2:ENST00000625323.2:exon2:c.T1497C:p.D499D	rs5525	250	0	247	1	5.4491e-148
chr4	170604861	170604861	C	T	intergenic	RP11-789C1.2;RP11-322J23.1	dist=232550;dist=137608	NA	NA	rs398179	247	0	247	1	5.4491e-148
chr5	174730729	174730729	T	C	UTR3	MSX2	ENST00000239243.6:c.*1146T>C	NA	NA	rs2890848	247	0	247	1	5.4491e-148
chr6	32212369	32212369	A	G	intronic	NOTCH4	NA	NA	NA	rs3131294	248	0	247	1	5.4491e-148
chr6	66710135	66710135	C	T	intergenic	EYS;RNU7-66P	dist=1002910;dist=18708	NA	NA	rs11752870	247	0	247	1	5.4491e-148
chr12	11876814	11876814	G	A	intronic	ETV6	NA	NA	NA	rs2723838	247	0	247	1	5.4491e-148
chr12	53041211	53041211	C	G	ncRNA_intronic	RP11-983P16.4	NA	NA	NA	rs1961466	250	0	247	1	5.4491e-148
chr13	102733766	102733766	C	G	exonic	CCDC168	NA	nonsynonymous SNV	CCDC168:ENST00000322527.3:exon4:c.G16931C:p.R5644T	rs7982465	247	0	247	1	5.4491e-148
chr15	99706737	99706737	G	A	exonic	MEF2A	NA	synonymous SNV	MEF2A:ENST00000449277.6:exon7:c.G663A:p.Q221Q,MEF2A:ENST00000338042.10:exon8:c.G867A:p.Q289Q,MEF2A:ENST00000558812.5:exon8:c.G687A:p.Q229Q,MEF2A:ENST00000354410.9:exon9:c.G873A:p.Q291Q,MEF2A:ENST00000557785.5:exon9:c.G867A:p.Q289Q,MEF2A:ENST00000557942.5:exon10:c.G891A:p.Q297Q	rs325407	247	0	247	1	5.4491e-148
chr17	5181468	5181468	G	A	UTR3	ZNF594	ENST00000399604.4:c.*365C>T;ENST00000575779.1:c.*365C>T	NA	NA	rs1689965	248	0	247	1	5.4491e-148
chr17	10639866	10639866	A	G	intronic	MYH3	NA	NA	NA	rs2285471	251	0	247	0.996	5.4491e-148
chr17	18160881	18160881	T	C	intronic	MYO15A	NA	NA	NA	rs712274	247	0	247	1	5.4491e-148
chr17	28394876	28394876	G	A	UTR3	SLC46A1	ENST00000612814.4:c.*4780C>T	NA	NA	rs1128161	249	0	247	1	5.4491e-148
chr19	14602681	14602681	G	A	intronic	CLEC17A	NA	NA	NA	rs7254215	249	0	247	1	5.4491e-148
chr1	97078196	97078196	G	A	UTR3	DPYD	ENST00000370192.7:c.*780C>T	NA	NA	rs291593	563	201	361	0.6423	7.1341e-148
chr1	115693730	115693730	T	G	UTR3	VANGL1	ENST00000355485.6:c.*2351T>G;ENST00000369510.8:c.*2351T>G	NA	NA	rs12121158	525	170	353	0.675	8.9651e-148
chr4	17486509	17486509	A	G	UTR3	QDPR	ENST00000281243.9:c.*622T>C	NA	NA	rs10604	524	169	352	0.6756	2.0052e-147
chr1	4993203	4993203	T	C	intergenic	AJAP1;RP11-542C10.1	dist=200669;dist=93256	NA	NA	rs7418901	246	0	246	1	2.1752e-147
chr3	121422361	121422361	A	G	UTR3	STXBP5L	ENST00000273666.10:c.*3264A>G	NA	NA	rs6798699	248	0	246	1	2.1752e-147
chr4	47450866	47450866	C	A	UTR3	COMMD8	ENST00000381571.5:c.*779G>T	NA	NA	rs7685214	246	0	246	1	2.1752e-147
chr6	32581579	32581579	T	C	exonic	HLA-DRB1	NA	synonymous SNV	HLA-DRB1:ENST00000360004.5:exon3:c.A630G:p.T210T	rs2308818	247	0	246	1	2.1752e-147
chr6	96890722	96890722	A	T	UTR3	NDUFAF4	ENST00000316149.7:c.*382T>A	NA	NA	rs1971475	246	0	246	1	2.1752e-147
chr6	160249250	160249250	A	C	exonic	SLC22A2	NA	nonsynonymous SNV	SLC22A2:ENST00000366952.1:exon6:c.T745G:p.S249A	rs316019	253	0	246	0.988	2.1752e-147
chr8	132888141	132888141	T	C	exonic	TG	NA	unknown	UNKNOWN	rs2069550	251	0	246	0.988	2.1752e-147
chr9	84002350	84002350	A	G	exonic	RMI1	NA	nonsynonymous SNV	RMI1:ENST00000325875.7:exon3:c.A1364G:p.N455S	rs1982151	247	0	246	1	2.1752e-147
chr11	113080060	113080060	C	T	intronic	NCAM1	NA	NA	NA	rs1245114	246	0	246	1	2.1752e-147
chr13	32310634	32310634	T	C	intronic	ZAR1L	NA	NA	NA	rs206111	247	0	246	1	2.1752e-147
chr13	43108705	43108705	A	G	UTR3	DNAJC15	ENST00000379221.3:c.*1457A>G	NA	NA	rs9533394	246	0	246	1	2.1752e-147
chr16	54934327	54934327	A	G	UTR3	IRX5	ENST00000394636.8:c.*454A>G;ENST00000320990.9:c.*454A>G	NA	NA	rs1133611	247	0	246	0.996	2.1752e-147
chr19	54735442	54735442	A	G	ncRNA_intronic	CTB-61M7.1	NA	NA	NA	rs62132700	248	0	246	1	2.1752e-147
chr13	18178250	18178250	G	A	intergenic	NONE;FAM230C	dist=NONE;dist=17047	NA	NA	rs2192031	528	174	353	0.6698	2.9167e-147
chr13	24912773	24912773	G	T	exonic	CENPJ	NA	nonsynonymous SNV	CENPJ:ENST00000545981.5:exon2:c.C253A:p.P85T,CENPJ:ENST00000616936.4:exon2:c.C253A:p.P85T	rs9511510	533	178	354	0.6654	3.0729e-147
chr21	10325776	10325776	C	T	intergenic	CH507-216K13.2;AP003900.6	dist=196747;dist=2635	NA	NA	rs75247048	253	2	251	0.9921	4.3603e-147
chr16	115773	115773	T	A	intronic	NPRL3	NA	NA	NA	rs763032	262	5	257	0.9809	5.6916e-147
chr2	233772770	233772770	T	C	UTR3	UGT1A1;UGT1A10;UGT1A3;UGT1A4;UGT1A5;UGT1A6;UGT1A7;UGT1A8;UGT1A9	ENST00000305208.9:c.*211T>C;ENST00000344644.9:c.*211T>C;ENST00000482026.5:c.*211T>C;ENST00000373409.7:c.*211T>C;ENST00000373414.3:c.*211T>C;ENST00000305139.10:c.*211T>C;ENST00000373426.3:c.*211T>C;ENST00000373450.4:c.*211T>C;ENST00000354728.4:c.*211T>C	NA	NA	rs10929303	249	1	248	0.996	8.5486e-147
chr17	69061028	69061028	C	T	UTR5	ABCA9	ENST00000340001.8:c.-9902G>A	NA	NA	rs7212490	249	1	248	0.996	8.5486e-147
chrX	141906385	141906385	C	G	exonic	MAGEC1	NA	unknown	UNKNOWN	rs176047	251	1	248	0.996	8.5486e-147
chr1	116953399	116953399	G	A	intronic	PTGFRN	NA	NA	NA	rs4503333	247	0	245	1	8.6832e-147
chr1	182523509	182523509	G	A	intronic	RGSL1	NA	NA	NA	rs568594	245	0	245	1	8.6832e-147
chr2	32221544	32221544	A	G	UTR3	SLC30A6	ENST00000357055.7:c.*831A>G;ENST00000435660.5:c.*831A>G;ENST00000282587.9:c.*831A>G;ENST00000406369.2:c.*831A>G	NA	NA	rs212703	245	0	245	1	8.6832e-147
chr4	89246446	89246446	T	G	UTR3	GPRIN3	ENST00000609438.1:c.*1334A>C;ENST00000333209.4:c.*1334A>C	NA	NA	rs9790754	245	0	245	1	8.6832e-147
chr4	125448717	125448717	G	C	exonic	FAT4	NA	synonymous SNV	FAT4:ENST00000335110.5:exon9:c.G2595C:p.V865V,FAT4:ENST00000394329.7:exon9:c.G7701C:p.V2567V	rs988863	246	0	245	0.9959	8.6832e-147
chr5	8793792	8793792	C	A	upstream	RP11-315A16.4	dist=83	NA	NA	rs2938815	245	0	245	1	8.6832e-147
chr6	52492462	52492462	C	A	UTR3	EFHC1	ENST00000371068.10:c.*121C>A;ENST00000636379.1:c.*121C>A;ENST00000538167.2:c.*121C>A	NA	NA	rs7757370	245	0	245	1	8.6832e-147
chr6	68937352	68937352	A	G	intronic	ADGRB3	NA	NA	NA	rs2342763	246	0	245	1	8.6832e-147
chr6	166158091	166158091	T	G	UTR3	T	ENST00000296946.6:c.*224A>C;ENST00000366871.7:c.*224A>C	NA	NA	rs1056051	246	0	245	1	8.6832e-147
chr7	5943922	5943922	A	C	exonic	RSPH10B	NA	nonsynonymous SNV	RSPH10B:ENST00000337579.4:exon12:c.T1598G:p.F533C,RSPH10B:ENST00000405415.5:exon13:c.T1598G:p.F533C,RSPH10B:ENST00000404406.5:exon14:c.T1598G:p.F533C	rs2711185	247	0	245	1	8.6832e-147
chr7	40796620	40796620	A	G	intronic	SUGCT	NA	NA	NA	rs1921747	245	0	245	1	8.6832e-147
chr11	116279644	116279644	A	G	intergenic	AP000797.4;LINC02151	dist=336649;dist=217255	NA	NA	rs7103346	246	0	245	1	8.6832e-147
chr13	67505224	67505224	C	T	intergenic	LINC00364;RN7SL761P	dist=125248;dist=1188580	NA	NA	rs1937523	246	0	245	1	8.6832e-147
chr13	102875987	102875987	G	A	UTR3	BIVM-ERCC5;ERCC5	ENST00000639435.1:c.*84G>A;ENST00000639132.1:c.*84G>A;ENST00000602836.2:c.*84G>A;ENST00000355739.8:c.*84G>A	NA	NA	rs873601	245	0	245	1	8.6832e-147
chr15	73320492	73320492	C	T	UTR3	HCN4	ENST00000261917.3:c.*1989G>A	NA	NA	rs549377	246	0	245	1	8.6832e-147
chr17	17309513	17309513	A	G	intronic	NT5M	NA	NA	NA	rs9889367	246	0	245	1	8.6832e-147
chr17	41105697	41105697	T	C	exonic	KRTAP4-9	NA	synonymous SNV	KRTAP4-9:ENST00000391415.1:exon1:c.T309C:p.T103T,KRTAP4-9:ENST00000617453.1:exon2:c.T264C:p.T88T	rs7212474	245	0	245	1	8.6832e-147
chr17	80923874	80923874	C	T	intronic	RPTOR	NA	NA	NA	rs6565493	245	0	245	1	8.6832e-147
chr9	72082975	72082975	C	T	intergenic	C9orf57;GDA	dist=10254;dist=31620	NA	NA	rs4322076	252	2	250	0.9921	1.727e-146
chr11	113061851	113061851	A	G	intronic	NCAM1	NA	NA	NA	rs1245094	252	2	250	0.9921	1.727e-146
chr4	184631944	184631944	T	G	intronic	CASP3	NA	NA	NA	rs2705897	249	1	247	0.996	3.3989e-146
chr6	31356226	31356226	T	A	exonic	HLA-B	NA	nonsynonymous SNV	HLA-B:ENST00000639848.1:exon3:c.A560T:p.E187V	rs2308466	252	1	247	0.9802	3.3989e-146
chr7	13972551	13972551	C	A	intronic	ETV1	NA	NA	NA	rs7799104	553	195	356	0.6461	3.448e-146
chr1	70953816	70953816	C	T	intronic	PTGER3	NA	NA	NA	rs571705	246	0	244	1	3.4662e-146
chr1	182573691	182573691	G	A	UTR3	RNASEL	ENST00000367559.7:c.*1701C>T	NA	NA	rs641265	245	0	244	0.9959	3.4662e-146
chr3	192143732	192143732	A	G	UTR3	FGF12	ENST00000445105.6:c.*277T>C;ENST00000454309.6:c.*277T>C	NA	NA	rs1460922	245	0	244	1	3.4662e-146
chr5	9041356	9041356	G	A	ncRNA_intronic	CTD-2215L10.1	NA	NA	NA	rs786842	244	0	244	1	3.4662e-146
chr5	174730708	174730708	A	G	UTR3	MSX2	ENST00000239243.6:c.*1125A>G	NA	NA	rs14459	244	0	244	1	3.4662e-146
chr7	2728305	2728305	T	C	UTR3	GNA12	ENST00000275364.7:c.*2876A>G	NA	NA	rs798533	245	0	244	1	3.4662e-146
chr7	93911036	93911036	T	G	UTR3	GNGT1	ENST00000455502.5:c.*1509T>G;ENST00000248572.9:c.*118T>G;ENST00000429473.1:c.*118T>G	NA	NA	rs2798	245	0	244	1	3.4662e-146
chr8	75558169	75558169	G	A	intronic	HNF4G	NA	NA	NA	rs2941471	244	0	244	1	3.4662e-146
chr11	73677318	73677318	A	T	UTR3	RAB6A	ENST00000310653.10:c.*580T>A;ENST00000336083.7:c.*580T>A	NA	NA	rs10898931	246	0	244	1	3.4662e-146
chr13	67228207	67228207	A	T	exonic	PCDH9	NA	synonymous SNV	PCDH9:ENST00000377861.4:exon2:c.T234A:p.V78V,PCDH9:ENST00000456367.5:exon2:c.T234A:p.V78V,PCDH9:ENST00000544246.5:exon2:c.T234A:p.V78V	rs8000556	245	0	244	1	3.4662e-146
chr14	55659738	55659738	C	A	intronic	KTN1	NA	NA	NA	rs7160678	245	0	244	1	3.4662e-146
chr15	25321933	25321933	C	G	ncRNA_intronic	SNHG14	NA	NA	NA	rs7170410	245	0	244	1	3.4662e-146
chr17	10639154	10639154	T	G	exonic	MYH3	NA	unknown	UNKNOWN	rs2285475	246	0	244	1	3.4662e-146
chr18	21868213	21868213	G	A	UTR3	MIB1	ENST00000261537.6:c.*3547G>A	NA	NA	rs12961054	245	0	244	0.9959	3.4662e-146
chr7	13984024	13984024	A	C	intronic	ETV1	NA	NA	NA	rs1319410	471	131	338	0.7207	3.6455e-146
chr20	57378497	57378497	C	T	UTR3	RAE1	ENST00000395841.6:c.*398C>T;ENST00000371242.6:c.*398C>T;ENST00000395840.6:c.*398C>T	NA	NA	rs6025518	592	227	363	0.6142	3.7754e-146
chr1	161961164	161961164	G	A	UTR3	ATF6	ENST00000367942.3:c.*2510G>A	NA	NA	rs11579627	524	173	350	0.6692	5.9148e-146
chr3	75668889	75668889	C	T	intergenic	FRG2C;LINC00960	dist=1669;dist=3502	NA	NA	rs75639342	266	6	257	0.9772	6.513e-146
chr13	20139388	20139388	T	A	UTR3	GJA3	ENST00000241125.3:c.*2593A>T	NA	NA	rs6490520	261	2	249	0.9881	6.8401e-146
chr4	119187448	119187448	G	A	UTR3	MYOZ2	ENST00000307128.5:c.*1248G>A	NA	NA	rs9995277	543	186	353	0.6537	8.3898e-146
chr6	31356214	31356214	C	G	exonic	HLA-B	NA	nonsynonymous SNV	HLA-B:ENST00000639848.1:exon3:c.G572C:p.W191S	rs1050692	259	4	253	0.9806	1.0015e-145
chr7	100958585	100958585	A	G	exonic	MUC3A	NA	nonsynonymous SNV	MUC3A:ENST00000483366.5:exon2:c.A6806G:p.D2269G	NA	593	223	361	0.6098	1.3047e-145
chr3	156537298	156537298	T	G	UTR3	KCNAB1	ENST00000490337.5:c.*551T>G;ENST00000389636.9:c.*551T>G;ENST00000471742.5:c.*551T>G;ENST00000618897.4:c.*551T>G;ENST00000302490.12:c.*551T>G	NA	NA	rs907060	249	1	246	0.996	1.3514e-145
chr1	228246694	228246694	T	C	exonic	OBSCN	NA	synonymous SNV	OBSCN:ENST00000636875.1:exon12:c.T3924C:p.A1308A,OBSCN:ENST00000366707.9:exon13:c.T4200C:p.A1400A,OBSCN:ENST00000422127.5:exon13:c.T3924C:p.A1308A,OBSCN:ENST00000570156.6:exon14:c.T4200C:p.A1400A	rs7517088	244	0	243	1	1.3836e-145
chr1	235548388	235548388	G	C	UTR3	GNG4	ENST00000391854.6:c.*3721C>G;ENST00000450593.5:c.*3721C>G	NA	NA	rs7524848	244	0	243	1	1.3836e-145
chr2	186680933	186680933	C	T	ncRNA_intronic	AC017101.10	NA	NA	NA	rs2682869	243	0	243	1	1.3836e-145
chr5	7695329	7695329	C	T	intronic	ADCY2	NA	NA	NA	rs6555486	244	0	243	1	1.3836e-145
chr5	131543096	131543096	C	T	intronic	CTC-432M15.3;RAPGEF6	NA	NA	NA	rs10515455	244	0	243	1	1.3836e-145
chr5	151316163	151316163	T	C	UTR3	SLC36A2	ENST00000335244.8:c.*654A>G	NA	NA	rs383915	243	0	243	1	1.3836e-145
chr5	161701755	161701755	C	G	exonic	GABRA6	NA	synonymous SNV	GABRA6:ENST00000523217.5:exon9:c.C1314G:p.V438V	rs4277944	244	0	243	1	1.3836e-145
chr6	32444794	32444794	A	T	UTR3	HLA-DRA	ENST00000395388.6:c.*154A>T;ENST00000374982.5:c.*154A>T	NA	NA	rs7196	244	0	243	1	1.3836e-145
chr13	31786410	31786410	A	G	exonic	RXFP2	NA	synonymous SNV	RXFP2:ENST00000380314.2:exon11:c.A885G:p.E295E	rs7325513	244	0	243	0.9959	1.3836e-145
chr15	29454271	29454271	T	G	intronic	FAM189A1	NA	NA	NA	rs508349	243	0	243	1	1.3836e-145
chr17	28394772	28394772	C	A	UTR3	SLC46A1	ENST00000612814.4:c.*4884G>T	NA	NA	rs1128162	246	0	243	1	1.3836e-145
chr20	17990630	17990630	C	T	UTR3	MGME1	ENST00000377710.9:c.*521C>T;ENST00000377709.1:c.*521C>T;ENST00000377704.4:c.*444C>T	NA	NA	rs3748494	244	0	243	1	1.3836e-145
chr7	100958708	100958708	C	T	exonic	MUC3A	NA	nonsynonymous SNV	MUC3A:ENST00000483366.5:exon2:c.C6929T:p.S2310L	rs78118592	1714	1255	441	0.2585	2.0991e-145
chr1	16567389	16567389	G	A	intronic	NBPF1	NA	NA	NA	rs61771021	843	449	393	0.4667	2.3915e-145
chr1	152308814	152308814	A	G	exonic	FLG	NA	synonymous SNV	FLG:ENST00000368799.1:exon3:c.T6072C:p.H2024H	rs80353812	1203	777	422	0.352	5.0807e-145
chr6	31356227	31356227	C	G	exonic	HLA-B	NA	nonsynonymous SNV	HLA-B:ENST00000639848.1:exon3:c.G559C:p.E187Q	rs2523600	250	1	245	0.98	5.3728e-145
chr14	28265730	28265730	G	C	intergenic	LINC00645;CTD-2591A6.2	dist=626094;dist=52411	NA	NA	rs28543034	246	1	245	0.9959	5.3728e-145
chr1	165530822	165530822	T	C	ncRNA_intronic	RP11-280O1.2	NA	NA	NA	rs1913841	242	0	242	1	5.5232e-145
chr2	185793329	185793329	G	A	exonic	FSIP2	NA	unknown	UNKNOWN	rs60029104	242	0	242	1	5.5232e-145
chr2	201760892	201760892	C	T	exonic	ALS2	NA	nonsynonymous SNV	ALS2:ENST00000467448.5:exon4:c.G1102A:p.V368M	rs3219156	242	0	242	1	5.5232e-145
chr2	208355514	208355514	G	C	UTR3	PIKFYVE	ENST00000264380.8:c.*209G>C	NA	NA	rs10208295	244	0	242	0.9959	5.5232e-145
chr6	51618707	51618707	A	G	ncRNA_intronic	RP3-335N17.2	NA	NA	NA	rs2784201	242	0	242	1	5.5232e-145
chr6	144194423	144194423	G	A	intergenic	STX11;UTRN	dist=6053;dist=97406	NA	NA	rs941937	243	0	242	1	5.5232e-145
chr7	21742189	21742189	T	C	intronic	DNAH11	NA	NA	NA	rs1029598	243	0	242	1	5.5232e-145
chr7	74307921	74307921	G	A	intronic	CLIP2	NA	NA	NA	rs229884	243	0	242	1	5.5232e-145
chr7	85870673	85870673	T	C	intergenic	LINC00972;GRM3	dist=381380;dist=773241	NA	NA	rs4510773	243	0	242	0.9959	5.5232e-145
chr7	88284046	88284046	C	T	exonic	STEAP4	NA	nonsynonymous SNV	STEAP4:ENST00000301959.9:exon2:c.G224A:p.G75D,STEAP4:ENST00000380079.8:exon2:c.G224A:p.G75D,STEAP4:ENST00000414498.1:exon3:c.G224A:p.G75D	rs1981529	242	0	242	1	5.5232e-145
chr7	129213216	129213216	A	G	ncRNA_intronic	RP11-286H14.8	NA	NA	NA	rs9607	243	0	242	1	5.5232e-145
chr7	139079399	139079399	T	C	exonic	ZC3HAV1	NA	synonymous SNV	ZC3HAV1:ENST00000464606.5:exon4:c.A1542G:p.V514V	rs2236425	242	0	242	1	5.5232e-145
chr12	64714380	64714380	G	C	UTR3	GNS	ENST00000418919.6:c.*2361C>G;ENST00000258145.7:c.*2361C>G	NA	NA	rs1061743	242	0	242	1	5.5232e-145
chr13	20383368	20383368	A	T	intergenic	GJB6;CRYL1	dist=150973;dist=20299	NA	NA	rs9509193	245	0	242	1	5.5232e-145
chr15	27261888	27261888	T	C	intronic	GABRG3	NA	NA	NA	rs7402129	243	0	242	1	5.5232e-145
chr16	79594275	79594275	C	G	UTR3	MAF	ENST00000326043.4:c.*185G>C	NA	NA	rs30412	242	0	242	1	5.5232e-145
chr17	42911449	42911449	T	C	UTR3	G6PC	ENST00000253801.6:c.*23T>C;ENST00000585489.1:c.*489T>C	NA	NA	rs2229611	243	0	242	1	5.5232e-145
chr7	5995797	5995797	A	C	intronic	PMS2	NA	NA	NA	rs2286681	515	164	345	0.6751	1.0181e-144
chr4	122894701	122894701	A	T	UTR3	FGF2	ENST00000264498.7:c.*2305A>T;ENST00000608478.1:c.*2305A>T	NA	NA	rs78432795	548	194	352	0.6447	2.0235e-144
chr1	201824636	201824636	G	A	ncRNA_intronic	IPO9-AS1	NA	NA	NA	rs1517811	243	0	241	1	2.2047e-144
chr1	210684115	210684115	A	G	exonic	KCNH1	NA	synonymous SNV	KCNH1:ENST00000640566.1:exon5:c.T531C:p.D177D,KCNH1:ENST00000640044.1:exon7:c.T984C:p.D328D,KCNH1:ENST00000367007.5:exon11:c.T2055C:p.D685D,KCNH1:ENST00000638498.1:exon11:c.T2136C:p.D712D,KCNH1:ENST00000639952.1:exon11:c.T2055C:p.D685D	rs1135317	243	0	241	0.9959	2.2047e-144
chr2	55635305	55635305	T	C	UTR3	PNPT1	ENST00000447944.6:c.*932A>G	NA	NA	rs782651	243	0	241	1	2.2047e-144
chr2	185792229	185792229	T	C	exonic	FSIP2	NA	unknown	UNKNOWN	rs17229201	242	0	241	1	2.2047e-144
chr3	190305763	190305763	T	C	UTR3	CLDN1	ENST00000295522.3:c.*2514A>G	NA	NA	rs8298	242	0	241	1	2.2047e-144
chr4	125452634	125452634	G	A	exonic	FAT4	NA	nonsynonymous SNV	FAT4:ENST00000335110.5:exon9:c.G6512A:p.S2171N,FAT4:ENST00000394329.7:exon9:c.G11618A:p.S3873N	rs12650153	241	0	241	1	2.2047e-144
chr5	113594230	113594230	G	A	UTR3	YTHDC2	ENST00000161863.8:c.*756G>A	NA	NA	rs1544936	242	0	241	1	2.2047e-144
chr6	32444803	32444803	T	C	UTR3	HLA-DRA	ENST00000395388.6:c.*163T>C;ENST00000374982.5:c.*163T>C	NA	NA	rs7197	241	0	241	1	2.2047e-144
chr7	92083384	92083384	A	G	exonic	AKAP9	NA	nonsynonymous SNV	AKAP9:ENST00000358100.6:exon32:c.A8234G:p.N2745S,AKAP9:ENST00000356239.7:exon33:c.A8375G:p.N2792S,AKAP9:ENST00000359028.6:exon34:c.A8408G:p.N2803S	rs6960867	241	0	241	1	2.2047e-144
chr9	34336268	34336268	C	T	UTR5	NUDT2	ENST00000379158.6:c.-2772C>T	NA	NA	rs7025269	243	0	241	1	2.2047e-144
chr9	69074840	69074840	T	C	intronic	FXN	NA	NA	NA	rs4745580	241	0	241	1	2.2047e-144
chr9	69077221	69077221	T	G	intronic	FXN	NA	NA	NA	rs11145063	243	0	241	1	2.2047e-144
chr11	18407920	18407920	T	C	UTR3	LDHA	ENST00000422447.7:c.*639T>C;ENST00000396222.6:c.*544T>C;ENST00000227157.8:c.*788T>C;ENST00000540430.5:c.*639T>C	NA	NA	rs3758682	243	0	241	1	2.2047e-144
chr11	125088948	125088948	A	G	UTR3	SLC37A2	ENST00000403796.6:c.*814A>G;ENST00000308074.4:c.*859A>G	NA	NA	rs7111168	244	0	241	1	2.2047e-144
chr13	39128861	39128861	G	C	ncRNA_intronic	RP11-50D16.4	NA	NA	NA	rs726051	241	0	241	1	2.2047e-144
[truncated: 180,894 more rows]
